# Supplementary material for: 3-[(3,4-Dichloro­phen­yl)amino­carbon­yl]propionic acid
Source: Acta Crystallogr Sect E Struct Rep Online. 2009 Apr 25;65(Pt 5):o1130. doi: 10.1107/S1600536809015025 (PMC2977803; doi:10.1107/S1600536809015025)
Supplement: Supplementary file 1 [file e-65-o1130-sup1.cif]

##############################################################################
###                                                                        ###
###        Electronic paper (Acta Crystallographica Section E)             ###
###                                                                        ###
##############################################################################
#                                                                            #
# This CIF contains the data in a paper accepted for publication in Acta     #
# Crystallographica Section E. It conforms to the requirements of Notes      #
# for Authors for Section E, and has been peer reviewed under the auspices   #
# of the IUCr Commission on Journals.                                        #
#                                                                            #
# Full details of the Crystallographic Information File format               #
# are given in the paper "The Crystallographic Information File (CIF):       #
# a New Standard Archive File for Crystallography" by S. R. Hall, F. H.      #
# Allen and I. D. Brown [Acta Cryst. (1991), A47, 655-685].                  #
#                                                                            #
# The current version of the core CIF dictionary is obtainable from          #
# ftp://ftp.iucr.org/pub/cif_core.dic. The current version number is 2.4.    #
#                                                                            #
# Software is freely available for graphical display of the structure(s) in  #
# this CIF.  For information consult the CIF home page http://www.iucr.org/  #
# cif/home.html                                                              #
#                                                                            #
# This file may be used for bona fide research purposes within the           #
# scientific community so long as proper attribution is given to the journal # 
# article from which it was obtained.                                        #
#                                                                            #
##############################################################################
                                             
data_global
_audit_creation_method     ?
_journal_date_recd_electronic     2009-04-22
_journal_date_accepted     2009-04-22
_journal_name_full     'Acta Crystallographica, Section E'
_journal_year     2009
_journal_volume     65
_journal_issue      5
_journal_page_first     o1130
_journal_page_last     o1130
_journal_paper_category     QO
_journal_coeditor_code     HB2958
_publ_contact_author
;Muhammad Nawaz Tahir
University of Sargodha
Department of Physics
Sargodha
Pakistan
;
_publ_contact_author_email     'dmntahir_uos@yahoo.com'
_publ_contact_author_fax     '0092 48 32 22 121'
_publ_contact_author_phone     '0092 48 92 30 914'
_publ_section_title
;
3-[(3,4-Dichlorophenyl)aminocarbonyl]propionic acid
;
loop_
    _publ_author_name
    _publ_author_address
    'Shah, Farooq Ali'
;
Department of Chemistry
Quaid-i-Azam University
Islamabad 45320
Pakistan
;
    'Tahir, M. Nawaz'
;
Department of Physics
University of Sargodha
Sargodha
Pakistan
;
    'Ali, Saqib'
;
Department of Chemistry
Quaid-i-Azam University
Islamabad 45320
Pakistan
;
    'Ahmed, Sajjad'
;
Department of Chemistry
Quaid-i-Azam University
Islamabad 45320
Pakistan
;
    'Danish, Muhammad'
;
Department of Chemistry
University of Sargodha
Sargodha
Pakistan
;
data_I
_audit_creation_method     SHELXL-97
_chemical_name_systematic
;
3-[(3,4-Dichlorophenyl)aminocarbonyl]propionic acid
;
_chemical_name_common     ?
_chemical_formula_moiety     'C10 H9 Cl2 N O3'
_chemical_formula_sum     'C10 H9 Cl2 N O3'
_chemical_formula_iupac     'C10 H9 Cl2 N O3'
_chemical_formula_weight     262.08
_chemical_melting_point     ?
_symmetry_cell_setting     monoclinic
_symmetry_space_group_name_H-M     'P 21/n'
_symmetry_space_group_name_Hall     '-P 2yn'
loop_
    _symmetry_equiv_pos_site_id
    _symmetry_equiv_pos_as_xyz
    1 x,y,z
    2 1/2-x,1/2+y,1/2-z
    3 -x,-y,-z
    4 1/2+x,1/2-y,1/2+z
_cell_length_a     4.8441(4)
_cell_length_b     10.3388(10)
_cell_length_c     22.457(2)
_cell_angle_alpha     90
_cell_angle_beta     90.613(3)
_cell_angle_gamma     90
_cell_volume     1124.62(17)
_cell_formula_units_Z     4
_cell_measurement_reflns_used     2912
_cell_measurement_theta_min     2.68
_cell_measurement_theta_max     28.85
_cell_measurement_temperature     296(2)
_exptl_crystal_description     block
_exptl_crystal_colour     colourless
_exptl_crystal_size_max     0.25
_exptl_crystal_size_mid     0.12
_exptl_crystal_size_min     0.10
_exptl_crystal_density_diffrn     1.548
_exptl_crystal_density_meas     ?
_exptl_crystal_density_method     'not measured'
_exptl_crystal_F_000     536
_exptl_absorpt_coefficient_mu     0.567
_exptl_absorpt_correction_type     multi-scan
_exptl_absorpt_process_details     '(SADABS; Bruker, 2005)'
_exptl_absorpt_correction_T_min     0.925
_exptl_absorpt_correction_T_max     0.949
_exptl_special_details
;
;
_diffrn_ambient_temperature     296(2)
_diffrn_radiation_type     MoK\a
_diffrn_radiation_wavelength     0.71073
_diffrn_radiation_source     'fine-focus sealed tube'
_diffrn_radiation_monochromator     graphite
_diffrn_measurement_device_type     'Bruker Kappa APEXII CCD'
_diffrn_measurement_method     \w
_diffrn_detector_area_resol_mean     7.5
_diffrn_reflns_number     11915
_diffrn_reflns_av_R_equivalents     0.0282
_diffrn_reflns_av_sigmaI/netI     0.0267
_diffrn_reflns_theta_min     2.68
_diffrn_reflns_theta_max     28.85
_diffrn_reflns_theta_full     25.00
_diffrn_measured_fraction_theta_max     0.985
_diffrn_measured_fraction_theta_full     0.998
_diffrn_reflns_limit_h_min     -6
_diffrn_reflns_limit_h_max     6
_diffrn_reflns_limit_k_min     -13
_diffrn_reflns_limit_k_max     13
_diffrn_reflns_limit_l_min     -30
_diffrn_reflns_limit_l_max     30
_diffrn_standards_number     0
_diffrn_standards_interval_count     ?
_diffrn_standards_interval_time     ?
_diffrn_standards_decay_%     ?
_refine_special_details
;
Refinement of <i>F</i>^2^ against ALL reflections. The weighted <i>R</i>-factor
<i>wR</i> and goodness of fit <i>S</i> are based on <i>F</i>^2^, conventional
<i>R</i>-factors <i>R</i> are based on <i>F</i>, with <i>F</i> set to zero for
negative <i>F</i>^2^. The threshold expression of <i>F</i>^2^ >
\s(<i>F</i>^2^) is used only for calculating <i>R</i>-factors(gt) <i>etc</i>.
and is not relevant to the choice of reflections for refinement.
<i>R</i>-factors based on <i>F</i>^2^ are statistically about twice as large
as those based on <i>F</i>, and <i>R</i>- factors based on ALL data will be
even larger.
;
_reflns_number_total     2912
_reflns_number_gt     2028
_reflns_threshold_expression     I>3\s(I)
_refine_ls_structure_factor_coef     Fsqd
_refine_ls_matrix_type     full
_refine_ls_R_factor_all     0.0920
_refine_ls_R_factor_gt     0.0654
_refine_ls_wR_factor_gt     0.1624
_refine_ls_wR_factor_ref     0.1824
_refine_ls_goodness_of_fit_ref     1.047
_refine_ls_restrained_S_all     1.047
_refine_ls_number_reflns     2912
_refine_ls_number_parameters     172
_refine_ls_number_restraints     0
_refine_ls_hydrogen_treatment     refxyz
_refine_ls_weighting_scheme     calc
_refine_ls_weighting_details
         'calc w=1/[\s^2^(Fo^2^)+(0.0667P)^2^+1.6338P] where P=(Fo^2^+2Fc^2^)/3'
_atom_sites_solution_hydrogens     geom
_atom_sites_solution_primary     direct
_atom_sites_solution_secondary     difmap
_refine_ls_shift/su_max     0.000
_refine_ls_shift/su_mean     0.000
_refine_diff_density_max     0.892
_refine_diff_density_min     -0.841
_refine_ls_extinction_method     none
_refine_ls_extinction_coef     ?
loop_
    _atom_type_symbol
    _atom_type_description
    _atom_type_scat_dispersion_real
    _atom_type_scat_dispersion_imag
    _atom_type_scat_source
    'C' 'C' 0.0033 0.0016
                         'International Tables Vol C Tables 4.2.6.8 and 6.1.1.4'
    'H' 'H' 0.0000 0.0000
                         'International Tables Vol C Tables 4.2.6.8 and 6.1.1.4'
    'N' 'N' 0.0061 0.0033
                         'International Tables Vol C Tables 4.2.6.8 and 6.1.1.4'
    'O' 'O' 0.0106 0.0060
                         'International Tables Vol C Tables 4.2.6.8 and 6.1.1.4'
    'Cl' 'Cl' 0.1484 0.1585
                         'International Tables Vol C Tables 4.2.6.8 and 6.1.1.4'
_computing_data_collection     'APEX2 (Bruker, 2007)'
_computing_cell_refinement     'SAINT (Bruker, 2007)'
_computing_data_reduction     'SAINT (Bruker, 2007)'
_computing_structure_solution     'SHELXS97 (Sheldrick, 2008)'
_computing_structure_refinement     'SHELXL97 (Sheldrick, 2008)'
_computing_molecular_graphics
                              'ORTEP-3 (Farrugia, 1997) and PLATON (Spek, 2009)'
_computing_publication_material
                                'WinGX (Farrugia, 1999) and PLATON (Spek, 2009)'
loop_
    _atom_site_type_symbol
    _atom_site_label
    _atom_site_fract_x
    _atom_site_fract_y
    _atom_site_fract_z
    _atom_site_U_iso_or_equiv
    _atom_site_thermal_displace_type
    _atom_site_calc_flag
    _atom_site_refinement_flags
    _atom_site_occupancy
    Cl Cl1 0.2707(3) 0.56808(11) 0.26822(5) 0.0954(5) Uani . . 1.000
    Cl Cl2 0.6942(3) 0.37607(10) 0.20648(6) 0.0945(5) Uani . . 1.000
    O O1 0.7844(5) 1.3991(2) -0.01026(13) 0.0584(9) Uani . . 1.000
    O O2 0.4038(4) 1.3685(2) 0.04204(12) 0.0551(8) Uani . . 1.000
    O O3 0.9245(4) 0.9675(2) 0.08819(12) 0.0546(8) Uani . . 1.000
    N N1 0.4948(5) 0.9009(2) 0.11088(11) 0.0372(7) Uani . . 1.000
    C C1 0.5572(5) 0.7772(3) 0.13420(12) 0.0341(8) Uani . . 1.000
    C C2 0.4079(7) 0.7353(3) 0.18269(14) 0.0427(9) Uani . . 1.000
    C C3 0.4538(8) 0.6133(3) 0.20585(14) 0.0500(10) Uani . . 1.000
    C C4 0.6432(8) 0.5320(3) 0.18016(16) 0.0543(11) Uani . . 1.000
    C C5 0.7934(8) 0.5742(3) 0.13222(18) 0.0568(11) Uani . . 1.000
    C C6 0.7517(7) 0.6968(3) 0.10907(15) 0.0448(9) Uani . . 1.000
    C C7 0.6785(5) 0.9883(3) 0.09118(12) 0.0345(8) Uani . . 1.000
    C C8 0.5505(6) 1.1164(3) 0.07282(17) 0.0438(9) Uani . . 1.000
    C C9 0.7506(6) 1.2040(3) 0.04237(17) 0.0437(9) Uani . . 1.000
    C C10 0.6312(5) 1.3316(3) 0.02430(13) 0.0384(8) Uani . . 1.000
    H H1N 0.334(7) 0.922(3) 0.1111(15) 0.0447 Uiso . . 1.000
    H H1O 0.722(9) 1.470(4) -0.0157(19) 0.0701 Uiso . . 1.000
    H H2 0.278(7) 0.793(4) 0.2003(15) 0.0513 Uiso . . 1.000
    H H5 0.939(8) 0.518(4) 0.1166(17) 0.0680 Uiso . . 1.000
    H H6 0.846(7) 0.722(4) 0.0777(16) 0.0537 Uiso . . 1.000
    H H8A 0.489(8) 1.153(4) 0.1063(16) 0.0527 Uiso . . 1.000
    H H8B 0.377(8) 1.101(3) 0.0478(15) 0.0527 Uiso . . 1.000
    H H9A 0.899(7) 1.225(4) 0.0680(16) 0.0523 Uiso . . 1.000
    H H9B 0.840(7) 1.164(4) 0.0077(16) 0.0523 Uiso . . 1.000
loop_
    _atom_site_aniso_label
    _atom_site_aniso_U_11
    _atom_site_aniso_U_22
    _atom_site_aniso_U_33
    _atom_site_aniso_U_12
    _atom_site_aniso_U_13
    _atom_site_aniso_U_23
    Cl1 0.1600(13) 0.0566(6) 0.0704(7) -0.0127(7) 0.0418(7) 0.0207(5)
    Cl2 0.1284(11) 0.0363(5) 0.1187(10) 0.0107(6) -0.0093(8) 0.0277(5)
    O1 0.0476(13) 0.0356(12) 0.0924(19) 0.0084(10) 0.0234(12) 0.0257(12)
    O2 0.0400(11) 0.0410(12) 0.0846(17) 0.0114(9) 0.0176(11) 0.0226(11)
    O3 0.0251(10) 0.0418(12) 0.0969(18) 0.0059(8) 0.0058(10) 0.0219(12)
    N1 0.0260(10) 0.0317(12) 0.0541(14) 0.0044(9) 0.0040(10) 0.0114(10)
    C1 0.0337(13) 0.0263(12) 0.0423(14) -0.0008(10) -0.0030(10) 0.0043(10)
    C2 0.0540(17) 0.0294(13) 0.0449(16) -0.0031(12) 0.0066(13) 0.0006(12)
    C3 0.073(2) 0.0331(15) 0.0440(16) -0.0104(14) 0.0021(15) 0.0056(12)
    C4 0.072(2) 0.0276(14) 0.063(2) 0.0001(14) -0.0119(17) 0.0098(14)
    C5 0.059(2) 0.0345(16) 0.077(2) 0.0123(15) 0.0027(18) 0.0006(16)
    C6 0.0445(16) 0.0358(15) 0.0542(18) 0.0066(12) 0.0086(13) 0.0038(13)
    C7 0.0279(12) 0.0302(13) 0.0455(14) 0.0028(10) 0.0029(10) 0.0078(11)
    C8 0.0307(14) 0.0320(14) 0.069(2) 0.0075(11) 0.0112(13) 0.0165(14)
    C9 0.0319(14) 0.0315(14) 0.068(2) 0.0042(11) 0.0091(13) 0.0137(13)
    C10 0.0305(13) 0.0305(13) 0.0543(16) 0.0010(10) 0.0021(11) 0.0090(12)
_geom_special_details
;
Bond distances, angles <i>etc</i>. have been calculated using the rounded
fractional coordinates. All su's are estimated from the variances of the
(full) variance-covariance matrix. The cell e.s.d.'s are taken into account in
the estimation of distances, angles and torsion angles
;
loop_
    _geom_bond_atom_site_label_1
    _geom_bond_atom_site_label_2
    _geom_bond_site_symmetry_1
    _geom_bond_site_symmetry_2
    _geom_bond_distance
    _geom_bond_publ_flag
    Cl1 C3 . . 1.730(4) n
    Cl2 C4 . . 1.734(3) n
    O1 C10 . . 1.286(4) n
    O2 C10 . . 1.236(3) n
    O3 C7 . . 1.214(3) n
    O1 H1O . . 0.80(4) no
    N1 C1 . . 1.414(4) n
    N1 C7 . . 1.346(4) n
    N1 H1N . . 0.81(3) no
    C1 C6 . . 1.382(4) no
    C1 C2 . . 1.383(4) no
    C2 C3 . . 1.382(4) no
    C3 C4 . . 1.376(5) no
    C4 C5 . . 1.377(5) no
    C5 C6 . . 1.384(5) no
    C7 C8 . . 1.518(4) no
    C8 C9 . . 1.497(5) no
    C9 C10 . . 1.495(4) no
    C2 H2 . . 0.96(4) no
    C5 H5 . . 0.98(4) no
    C6 H6 . . 0.88(4) no
    C8 H8A . . 0.90(4) no
    C8 H8B . . 1.02(4) no
    C9 H9A . . 0.94(4) no
    C9 H9B . . 0.99(4) no
loop_
    _geom_angle_atom_site_label_1
    _geom_angle_atom_site_label_2
    _geom_angle_atom_site_label_3
    _geom_angle_site_symmetry_1
    _geom_angle_site_symmetry_2
    _geom_angle_site_symmetry_3
    _geom_angle
    _geom_angle_publ_flag
    C10 O1 H1O . . . 112(3) no
    C1 N1 C7 . . . 126.1(2) n
    C7 N1 H1N . . . 117(2) no
    C1 N1 H1N . . . 116(2) no
    N1 C1 C6 . . . 122.5(3) n
    N1 C1 C2 . . . 117.6(3) n
    C2 C1 C6 . . . 119.9(3) no
    C1 C2 C3 . . . 119.9(3) no
    Cl1 C3 C2 . . . 118.0(3) n
    C2 C3 C4 . . . 120.4(3) no
    Cl1 C3 C4 . . . 121.6(3) n
    C3 C4 C5 . . . 119.7(3) no
    Cl2 C4 C5 . . . 119.1(3) n
    Cl2 C4 C3 . . . 121.2(3) n
    C4 C5 C6 . . . 120.5(3) no
    C1 C6 C5 . . . 119.7(3) no
    O3 C7 N1 . . . 123.5(3) n
    O3 C7 C8 . . . 122.6(3) n
    N1 C7 C8 . . . 113.9(2) n
    C7 C8 C9 . . . 112.8(2) no
    C8 C9 C10 . . . 114.0(2) no
    O1 C10 O2 . . . 123.3(3) n
    O1 C10 C9 . . . 114.8(2) n
    O2 C10 C9 . . . 121.9(3) n
    C1 C2 H2 . . . 119(2) no
    C3 C2 H2 . . . 121(2) no
    C4 C5 H5 . . . 119(2) no
    C6 C5 H5 . . . 121(2) no
    C1 C6 H6 . . . 121(3) no
    C5 C6 H6 . . . 120(3) no
    C7 C8 H8A . . . 106(3) no
    C7 C8 H8B . . . 110.2(18) no
    C9 C8 H8A . . . 111(3) no
    C9 C8 H8B . . . 112.2(19) no
    H8A C8 H8B . . . 104(3) no
    C8 C9 H9A . . . 111(2) no
    C8 C9 H9B . . . 114(2) no
    C10 C9 H9A . . . 105(2) no
    C10 C9 H9B . . . 109(2) no
    H9A C9 H9B . . . 104(3) no
loop_
    _geom_torsion_atom_site_label_1
    _geom_torsion_atom_site_label_2
    _geom_torsion_atom_site_label_3
    _geom_torsion_atom_site_label_4
    _geom_torsion_site_symmetry_1
    _geom_torsion_site_symmetry_2
    _geom_torsion_site_symmetry_3
    _geom_torsion_site_symmetry_4
    _geom_torsion
    _geom_torsion_publ_flag
    C7 N1 C1 C2 . . . . 140.0(3) no
    C7 N1 C1 C6 . . . . -42.4(4) no
    C1 N1 C7 O3 . . . . 4.2(5) no
    C1 N1 C7 C8 . . . . -175.8(3) no
    N1 C1 C2 C3 . . . . 177.7(3) no
    C6 C1 C2 C3 . . . . 0.0(5) no
    N1 C1 C6 C5 . . . . -176.8(3) no
    C2 C1 C6 C5 . . . . 0.8(5) no
    C1 C2 C3 Cl1 . . . . 177.6(2) no
    C1 C2 C3 C4 . . . . -1.4(5) no
    Cl1 C3 C4 Cl2 . . . . 3.7(5) no
    Cl1 C3 C4 C5 . . . . -177.0(3) no
    C2 C3 C4 Cl2 . . . . -177.3(3) no
    C2 C3 C4 C5 . . . . 2.0(5) no
    Cl2 C4 C5 C6 . . . . 178.1(3) no
    C3 C4 C5 C6 . . . . -1.2(6) no
    C4 C5 C6 C1 . . . . -0.2(5) no
    O3 C7 C8 C9 . . . . 9.0(5) no
    N1 C7 C8 C9 . . . . -171.0(3) no
    C7 C8 C9 C10 . . . . -179.4(3) no
    C8 C9 C10 O1 . . . . -169.1(3) no
    C8 C9 C10 O2 . . . . 11.6(5) no
loop_
    _geom_hbond_atom_site_label_D
    _geom_hbond_atom_site_label_H
    _geom_hbond_atom_site_label_A
    _geom_hbond_site_symmetry_A
    _geom_hbond_distance_DH
    _geom_hbond_distance_HA
    _geom_hbond_distance_DA
    _geom_hbond_angle_DHA
    _geom_hbond_publ_flag
    N1 H1N O3 1_455 0.81(3) 2.10(3) 2.887(3) 165(3) yes
    O1 H1O O2 3_685 0.80(4) 1.87(4) 2.665(3) 170(4) yes
    C6 H6 O3 . 0.88(4) 2.58(4) 2.960(4) 107(3) yes
