# Supplementary material for: 3-[(3,4-Dichloro­phen­yl)amino­carbon­yl]propionic acid
Source: Acta Crystallogr Sect E Struct Rep Online. 2009 Apr 25;65(Pt 5):o1130. doi: 10.1107/S1600536809015025 (PMC2977803; doi:10.1107/S1600536809015025)
Supplement: Supplementary file 2 [file e-65-o1130-Isup2.hkl]

#
# h,k,l, Fc-squared, Fo-squared, sigma(Fo-squared) and status flag
#
data_I
_shelx_title ' L4NN_0m in P2(1)/n'
_shelx_refln_list_code          4
_shelx_F_calc_maximum      130.20
_exptl_crystal_F_000       536.00
_reflns_d_resolution_high  0.7366
 
loop_
 _symmetry_equiv_pos_as_xyz
 'x, y, z'
 '-x+1/2, y+1/2, -z+1/2'
 '-x, -y, -z'
 'x-1/2, -y-1/2, z-1/2'
 
_cell_length_a     4.8441
_cell_length_b    10.3388
_cell_length_c    22.4567
_cell_angle_alpha  90.000
_cell_angle_beta   90.613
_cell_angle_gamma  90.000
 
_shelx_F_squared_multiplier     1.000
 
loop_
 _refln_index_h
 _refln_index_k
 _refln_index_l
 _refln_F_squared_calc
 _refln_F_squared_meas
 _refln_F_squared_sigma
 _refln_observed_status
   2   0   0     2225.71     1960.71     30.92 o
   4   0   0       86.63       94.68      3.99 o
   1   1   0      975.27     1188.76      9.02 o
   2   1   0      575.05      578.05      6.93 o
   3   1   0      167.53      134.69      2.15 o
   4   1   0        5.65        7.66      0.76 o
   5   1   0      252.89      287.51     17.11 o
   0   2   0     2566.88     2888.94     38.93 o
   1   2   0     4766.07     4640.00     37.07 o
   2   2   0      139.40      125.67      1.80 o
   3   2   0      185.89      178.01      2.89 o
   4   2   0        0.25       -0.79      0.81 o
   5   2   0       21.42       19.04      1.94 o
   1   3   0       20.24        7.45      0.63 o
   2   3   0      197.32      204.49      2.75 o
   3   3   0      494.18      493.19      7.46 o
   4   3   0       41.77       60.44      2.27 o
   5   3   0        0.00       -1.14      1.34 o
   6   3   0       29.27       29.01      3.75 o
   0   4   0     4484.83     4564.23     61.41 o
   1   4   0     2835.69     2857.17     29.41 o
   2   4   0       61.35       61.38      1.98 o
   3   4   0      513.24      566.50      7.53 o
   4   4   0       54.09       47.68      2.84 o
   5   4   0       54.53       79.02      3.62 o
   6   4   0        5.35        6.48      2.18 o
   1   5   0       95.83      111.73      2.39 o
   2   5   0        0.78       -0.78      0.78 o
   3   5   0       49.60       51.73      2.25 o
   4   5   0       34.99       52.18      3.12 o
   5   5   0        4.12        3.77      2.13 o
   6   5   0        0.54       -0.66      2.95 o
   0   6   0     1423.35     1551.38     31.88 o
   1   6   0      610.89      680.79      9.90 o
   2   6   0       15.83       23.98      1.44 o
   3   6   0     1123.59     1013.19     15.64 o
   4   6   0      176.75      205.95     11.96 o
   5   6   0        4.02        6.95      2.81 o
   1   7   0      354.33      307.37      5.76 o
   2   7   0        7.82        9.51      1.48 o
   3   7   0       17.59       28.44      2.77 o
   4   7   0        8.03       11.55      3.10 o
   5   7   0        0.01        0.24      2.38 o
   0   8   0      404.16      370.52     10.66 o
   1   8   0       13.29       14.94      3.94 o
   2   8   0      248.33      245.06      5.16 o
   3   8   0        0.01        2.55      2.17 o
   4   8   0       19.27       39.24      7.48 o
   5   8   0        0.02       -2.60      2.86 o
   1   9   0       85.33       81.77      3.69 o
   2   9   0        8.69        7.71      1.87 o
   3   9   0        0.45       -1.52      2.17 o
   4   9   0       17.95       12.98      4.97 o
   5   9   0        5.96        4.86      3.47 o
   0  10   0      134.86      134.07      6.80 o
   1  10   0       52.67       49.46      3.25 o
   2  10   0       14.33       23.87      3.12 o
   3  10   0        1.20       -1.77      3.00 o
   4  10   0      169.70      149.80     10.62 o
   1  11   0      149.20      135.19      5.06 o
   2  11   0        9.28        8.96      3.63 o
   3  11   0       62.90       57.03      5.59 o
   4  11   0       28.53       22.39      4.50 o
   0  12   0      205.12      182.17      8.65 o
   1  12   0        4.10       12.08      3.10 o
   2  12   0        0.62        4.38      3.66 o
   3  12   0        7.60        2.28      4.99 o
   1  13   0       22.07       21.93      4.74 o
   2  13   0        3.05        2.29      3.94 o
  -5   0   1        0.00        3.84      1.62 o
  -3   0   1        9.06       12.23      0.99 o
  -1   0   1    14603.08    14247.19    143.99 o
   1   0   1     1127.65      912.04     17.89 o
   3   0   1       21.07        4.40      3.31 o
  -6   1   1       13.10        7.07      3.33 o
  -5   1   1        1.21        9.37      2.14 o
  -4   1   1       15.87       36.32      1.27 o
  -3   1   1       18.25       30.37      1.15 o
  -2   1   1      940.76     1168.75     11.40 o
  -1   1   1     2181.46     2328.90     20.78 o
   1   1   1        7.20       -0.22      0.22 o
   2   1   1     1830.58     1743.18     21.29 o
   3   1   1      585.16      648.90      8.81 o
   4   1   1       17.88        7.13      1.12 o
   5   1   1        0.90        9.38      5.46 o
  -6   2   1       39.09       53.80      3.49 o
  -5   2   1       10.66        5.19      1.29 o
  -4   2   1       24.67       11.57      1.01 o
  -3   2   1      173.83      194.91      3.14 o
  -2   2   1      473.66      558.28      5.83 o
  -1   2   1      999.02     1010.67      8.10 o
   0   2   1      178.51      162.90      2.03 o
   1   2   1      287.82      382.43      3.68 o
   2   2   1        2.96        8.74      0.66 o
   3   2   1      308.79      332.42      4.95 o
   4   2   1      162.82      185.44      4.02 o
   5   2   1      128.98      148.14      5.15 o
  -6   3   1        1.11       -1.53      2.09 o
  -5   3   1       62.77       44.99      3.24 o
  -4   3   1      687.45      692.47      9.79 o
  -3   3   1        0.89       -0.77      0.78 o
  -2   3   1      128.68      164.32      2.40 o
  -1   3   1      229.82      184.28      2.49 o
   0   3   1     2623.38     2891.30     27.66 o
   1   3   1      174.94      123.38      1.79 o
   2   3   1       66.75       47.97      1.51 o
   3   3   1      348.44      397.39      8.63 o
   4   3   1        9.07        5.51      1.31 o
   5   3   1        1.27       -1.57      1.57 o
   6   3   1        0.07       -2.23      2.23 o
  -6   4   1        0.94       -2.98      2.98 o
  -5   4   1       74.27       96.29      4.96 o
  -4   4   1       43.57       29.57      2.15 o
  -3   4   1        7.18       15.83      1.13 o
  -2   4   1     1670.47     1666.70     21.41 o
  -1   4   1     2338.35     2515.49     24.27 o
   0   4   1     1533.26     1448.95     15.53 o
   1   4   1      687.66      759.58      8.62 o
   2   4   1        4.49       10.74      0.95 o
   3   4   1      472.25      467.92      5.77 o
   4   4   1       15.15       24.87      2.89 o
   5   4   1        9.05        6.90      3.08 o
   6   4   1        2.02        0.79      2.58 o
  -6   5   1       12.73        6.75      2.39 o
  -5   5   1        3.51       10.05      2.93 o
  -4   5   1       19.38       34.91      4.05 o
  -3   5   1      280.63      252.14      4.64 o
  -2   5   1      340.42      378.35      4.85 o
  -1   5   1        6.25       11.06      1.28 o
   0   5   1      789.89      857.32     13.03 o
   1   5   1     2074.56     2309.62     26.51 o
   2   5   1      580.06      583.91      6.69 o
   3   5   1       71.11       51.30      3.61 o
   4   5   1       35.36       46.93      3.78 o
   5   5   1        1.52        0.83      2.03 o
   6   5   1       17.41       17.47      6.52 o
  -5   6   1        1.04       -1.66      2.16 o
  -4   6   1       29.22       35.95      3.06 o
  -3   6   1      477.57      481.21      8.65 o
  -2   6   1      621.58      576.01     11.72 o
  -1   6   1      515.48      417.97      6.79 o
   0   6   1     2138.31     2184.35     30.85 o
   1   6   1      735.15      689.05     10.00 o
   2   6   1     1604.05     1585.12     16.22 o
   3   6   1      460.75      428.17      8.00 o
   4   6   1        0.00       -1.58      2.32 o
   5   6   1        3.69       -2.10      2.10 o
  -5   7   1        8.87        4.81      2.58 o
  -4   7   1        9.28        2.53      2.28 o
  -3   7   1      189.42      164.86      5.42 o
  -2   7   1      308.62      320.13      5.39 o
  -1   7   1      501.46      520.16      8.32 o
   0   7   1      148.87      136.62      3.91 o
   1   7   1      115.39      110.74      3.30 o
   2   7   1       71.11       59.00      2.20 o
   3   7   1      249.02      212.79      6.22 o
   4   7   1        0.10        2.57      4.58 o
   5   7   1       54.69       65.16      7.52 o
  -5   8   1        3.92        5.78      3.22 o
  -4   8   1       31.90       33.25      3.30 o
  -3   8   1       88.29       84.83      4.35 o
  -2   8   1        3.79        1.30      1.40 o
  -1   8   1     1542.03     1466.97     19.90 o
   0   8   1       69.29       51.84      2.85 o
   1   8   1       51.76       45.06      2.55 o
   2   8   1       69.33       68.43      2.81 o
   3   8   1       37.19       43.12      3.38 o
   4   8   1       66.56       71.14      5.30 o
   5   8   1        3.67        3.13      2.73 o
  -5   9   1        0.10        0.30      3.34 o
  -4   9   1       63.88       61.58      5.14 o
  -3   9   1       53.80       61.55      4.02 o
  -2   9   1       83.57       75.01      3.50 o
  -1   9   1       80.64       77.87      5.44 o
   0   9   1       32.86       29.36      2.38 o
   1   9   1        0.03       -0.80      1.66 o
   2   9   1        7.70       11.65      3.49 o
   3   9   1        4.92        0.70      2.33 o
   4   9   1       43.33       35.29      8.61 o
   5   9   1        0.00       -0.49      3.31 o
  -4  10   1       52.63       74.06      5.91 o
  -3  10   1        6.12       13.96      4.92 o
  -2  10   1       94.85       99.80      5.37 o
  -1  10   1      140.34      130.55      4.71 o
   0  10   1      545.32      526.68      9.43 o
   1  10   1       21.89       28.44      2.73 o
   2  10   1      369.83      354.58      9.16 o
   3  10   1      115.64      131.23      5.68 o
   4  10   1        2.60       11.13      5.21 o
  -4  11   1       23.07       29.34      4.90 o
  -3  11   1       20.04       11.46      5.36 o
  -2  11   1        9.59        9.91      5.37 o
  -1  11   1        6.07        0.51      2.05 o
   0  11   1        1.14        0.71      2.04 o
   1  11   1        7.63        5.76      2.27 o
   2  11   1        0.27        1.49      3.09 o
   3  11   1       71.35       69.47      6.10 o
   4  11   1       26.15       28.02      6.58 o
  -3  12   1        0.61       -4.53      4.53 o
  -2  12   1        2.79        6.29      3.78 o
  -1  12   1      189.83      186.53      7.32 o
   0  12   1       32.88       34.95      3.35 o
   1  12   1      104.39      107.38      5.80 o
   2  12   1       54.37       68.32      6.18 o
   3  12   1        3.83        4.81      4.01 o
  -2  13   1       10.87        5.96      5.81 o
  -1  13   1       19.83       25.31      4.85 o
   0  13   1        0.24       -2.51      2.51 o
   1  13   1        8.03       12.00      4.26 o
   2  13   1       88.54       90.53      7.24 o
  -6   0   2        4.23        0.22      3.03 o
  -4   0   2      196.24      181.24      4.15 o
  -2   0   2      428.95      371.32      5.10 o
   2   0   2      495.90      499.82     16.47 o
   4   0   2       78.01       42.62      6.31 o
  -6   1   2        2.50        0.88      2.12 o
  -5   1   2      240.00      196.91      4.12 o
  -4   1   2       89.49       81.02      1.89 o
  -3   1   2      139.68      177.06      2.63 o
  -2   1   2      122.61      104.65      1.38 o
  -1   1   2        5.21       14.45      0.51 o
   0   1   2     1181.29     1196.76     12.52 o
   1   1   2     2391.75     2591.19     18.71 o
   2   1   2     1629.66     1647.00     20.20 o
   3   1   2     1326.47     1350.80     19.18 o
   4   1   2        4.78       11.72      3.24 o
   5   1   2       23.59       11.06      5.68 o
  -6   2   2        3.04        4.54      1.99 o
  -5   2   2      168.65      170.71      4.04 o
  -4   2   2      259.72      263.48      3.84 o
  -3   2   2       65.54       52.44      1.52 o
  -2   2   2      792.99      888.64      8.95 o
  -1   2   2     6523.01     6759.21     56.49 o
   0   2   2     1296.80     1422.77     13.06 o
   1   2   2     1763.82     1866.70     16.85 o
   2   2   2      655.24      722.47      7.93 o
   3   2   2      126.65       93.77      1.82 o
   4   2   2       97.66       74.24      2.46 o
   5   2   2        0.14        3.63      3.05 o
   6   2   2        6.70       10.27      6.67 o
  -6   3   2       10.02        9.69      3.87 o
  -5   3   2       33.52       46.09      2.51 o
  -4   3   2      220.56      207.09      4.72 o
  -3   3   2      301.70      288.44      3.70 o
  -2   3   2      147.54      200.61      2.98 o
  -1   3   2      414.11      458.23      5.05 o
   0   3   2       75.98       90.09      1.54 o
   1   3   2      335.68      299.15      4.08 o
   2   3   2      615.65      591.72      6.27 o
   3   3   2        1.68       -0.83      0.83 o
   4   3   2       25.10       20.18      1.74 o
   5   3   2        0.95       -1.17      4.67 o
   6   3   2       30.34       24.80      7.42 o
  -6   4   2        3.29        4.99      2.23 o
  -5   4   2       12.47       18.29      2.75 o
  -4   4   2        4.12        4.33      1.59 o
  -3   4   2        9.10       14.89      1.07 o
  -2   4   2      367.10      364.11      4.27 o
  -1   4   2       13.90       14.49      0.90 o
   0   4   2       19.14        8.13      0.86 o
   1   4   2      238.21      214.57      3.47 o
   2   4   2      240.70      281.43      4.15 o
   3   4   2        4.01        8.46      1.11 o
   4   4   2       89.34       84.85      5.36 o
   5   4   2      115.56       93.40      5.41 o
   6   4   2        1.62        1.92      2.66 o
  -6   5   2        6.25        6.76      2.64 o
  -5   5   2       17.53       14.39      2.45 o
  -4   5   2       14.96       36.05      2.83 o
  -3   5   2        5.16        9.22      1.18 o
  -2   5   2      202.96      193.18      3.11 o
  -1   5   2        0.05       -0.82      0.83 o
   0   5   2     4063.37     4445.23     60.24 o
   1   5   2     1613.20     1803.84     20.81 o
   2   5   2       14.08        9.27      1.08 o
   3   5   2       26.43       23.58      1.36 o
   4   5   2       71.95       69.96      4.83 o
   5   5   2       12.76        8.44      2.43 o
   6   5   2       10.04        6.94      3.22 o
  -5   6   2       17.60       23.86      4.11 o
  -4   6   2      149.89      127.62      4.87 o
  -3   6   2      187.28      193.52      6.51 o
  -2   6   2        0.32        2.95      1.10 o
  -1   6   2      365.63      338.93      5.87 o
   0   6   2     1188.60     1219.50     18.18 o
   1   6   2        0.08       -1.11      1.11 o
   2   6   2      330.58      324.78      4.55 o
   3   6   2      520.50      488.60     13.35 o
   4   6   2       17.51       24.72      2.72 o
   5   6   2        0.76       -1.19      2.09 o
  -5   7   2        2.96        6.83      2.57 o
  -4   7   2       15.02       18.00      2.79 o
  -3   7   2       25.12       40.62      4.61 o
  -2   7   2      111.37      102.58      2.98 o
  -1   7   2       17.89       14.69      1.65 o
   0   7   2      233.87      205.17      4.46 o
   1   7   2      108.44      133.62      3.98 o
   2   7   2     1014.79     1032.23     14.52 o
   3   7   2       25.74       23.38      3.66 o
   4   7   2        4.63        3.29      2.20 o
   5   7   2       13.85       16.40      2.85 o
  -5   8   2       11.20       15.46      7.38 o
  -4   8   2       18.59       17.82      4.12 o
  -3   8   2       77.20       68.25     10.94 o
  -2   8   2       20.26       18.00      1.88 o
  -1   8   2      555.68      562.01      9.27 o
   0   8   2        2.87        0.98      1.41 o
   1   8   2        1.64       -1.59      1.59 o
   2   8   2        5.67        3.64      1.45 o
   3   8   2        0.01       -1.97      1.97 o
   4   8   2       42.11       74.68      4.38 o
   5   8   2        0.08       -1.31      2.50 o
  -4   9   2       25.30       19.58      3.87 o
  -3   9   2        4.29        2.77      2.74 o
  -2   9   2        6.24        4.77      1.61 o
  -1   9   2      423.95      375.27      8.04 o
   0   9   2       17.12       19.34      2.96 o
   1   9   2       17.88       15.68      2.24 o
   2   9   2       78.04       68.61      3.43 o
   3   9   2      104.63      112.26      5.58 o
   4   9   2       25.12       25.31      3.47 o
  -4  10   2       29.09       34.78      4.71 o
  -3  10   2       30.05       37.34      6.18 o
  -2  10   2       36.69       37.73      3.65 o
  -1  10   2       11.11       12.96      2.30 o
   0  10   2      121.98      123.15      4.23 o
   1  10   2       97.81       88.73      4.06 o
   2  10   2       92.86       97.11      4.92 o
   3  10   2       63.67       85.58      4.86 o
   4  10   2       14.64       29.47      9.28 o
  -4  11   2        3.60        9.03      5.69 o
  -3  11   2        9.42        1.33      4.70 o
  -2  11   2        0.06        6.07      4.70 o
  -1  11   2        6.97        3.08      2.19 o
   0  11   2       16.86       10.66      2.42 o
   1  11   2        2.05        1.96      1.97 o
   2  11   2       35.62       37.41      3.70 o
   3  11   2       89.38       89.88      9.95 o
   4  11   2       12.85       23.83      6.47 o
  -3  12   2        0.02        2.01      3.70 o
  -2  12   2       23.75       14.55      5.74 o
  -1  12   2      135.63      151.32      6.68 o
   0  12   2       36.99       36.97      3.47 o
   1  12   2       22.78       17.78      3.35 o
   2  12   2        1.04        6.18      3.76 o
   3  12   2        1.22       -1.98      3.55 o
  -2  13   2       24.05       31.78      7.53 o
  -1  13   2        1.02       -2.07      4.86 o
   0  13   2       94.89      104.98      6.19 o
   1  13   2       38.91       41.29      5.47 o
   2  13   2       28.43       29.31      5.11 o
  -5   0   3       17.83       39.54      2.90 o
  -3   0   3        0.44       -1.44      1.44 o
  -1   0   3     1900.66     2053.28     22.55 o
   1   0   3    16592.46    15448.68    259.62 o
   3   0   3        1.39        8.97      3.84 o
   5   0   3      303.56      352.60     17.42 o
  -6   1   3        1.46        1.65      1.40 o
  -5   1   3       90.67      121.14      3.47 o
  -4   1   3      102.59      166.32      2.97 o
  -3   1   3      149.19      166.07      2.39 o
  -2   1   3       10.48        6.84      0.55 o
  -1   1   3        2.99        0.16      0.35 o
   0   1   3       38.94       47.93      0.80 o
   1   1   3     1555.42     1770.53     13.29 o
   2   1   3      218.22      250.23      4.36 o
   3   1   3      295.89      364.06     10.42 o
   4   1   3       94.94      116.88      6.36 o
   5   1   3        4.59       -0.37      4.62 o
  -6   2   3       48.91       40.87      2.59 o
  -5   2   3       25.12       25.36      1.89 o
  -4   2   3       50.35       30.14      1.57 o
  -3   2   3      129.25      177.80      2.59 o
  -2   2   3     2823.19     3122.48     29.64 o
  -1   2   3      948.74     1033.56      8.71 o
   0   2   3      487.36      523.16      4.86 o
   1   2   3       39.74       13.27      0.64 o
   2   2   3       32.96       53.22      1.68 o
   3   2   3        0.88        5.34      0.76 o
   4   2   3       24.28        6.34      2.01 o
   5   2   3        0.12       -2.87      4.75 o
   6   2   3        6.20       15.19      6.62 o
  -6   3   3        0.03        1.50      2.05 o
  -5   3   3        9.60       29.58      2.13 o
  -4   3   3      437.59      423.57      6.82 o
  -3   3   3       92.11      121.75      2.24 o
  -2   3   3        0.04       -0.18      0.56 o
  -1   3   3       96.30      170.78      2.43 o
   0   3   3        8.97        5.78      0.65 o
   1   3   3     1577.69     1848.44     20.73 o
   2   3   3      989.70      937.71     10.17 o
   3   3   3       43.56       36.02      1.67 o
   4   3   3        4.83        7.20      1.28 o
   5   3   3       92.82      109.40      9.10 o
   6   3   3        7.36       17.16      7.02 o
  -6   4   3        5.40        2.26      2.94 o
  -5   4   3       98.11       80.64      3.41 o
  -4   4   3        9.99       12.35      1.82 o
  -3   4   3        7.42       15.87      1.30 o
  -2   4   3      388.47      374.28      4.65 o
  -1   4   3     1325.67     1359.07     12.86 o
   0   4   3     4208.59     4343.13     47.73 o
   1   4   3     2984.49     3469.17     42.07 o
   2   4   3      194.96      177.49      2.68 o
   3   4   3        1.60        1.16      0.88 o
   4   4   3      192.16      253.66      6.21 o
   5   4   3       50.77       62.39      5.51 o
   6   4   3        3.87       12.33      3.04 o
  -6   5   3        2.96        3.19      2.56 o
  -5   5   3        1.87        5.26      2.90 o
  -4   5   3        0.24        4.74      1.87 o
  -3   5   3       17.30       11.95      1.12 o
  -2   5   3      384.70      379.56      5.20 o
  -1   5   3      845.30      810.10      9.33 o
   0   5   3       81.60       73.98      2.41 o
   1   5   3     1056.80     1071.02     17.74 o
   2   5   3        0.91       -0.03      0.75 o
   3   5   3       72.94       59.49      1.92 o
   4   5   3      135.73      128.36      7.68 o
   5   5   3        7.74        4.49      3.47 o
   6   5   3        3.30        5.21      3.02 o
  -5   6   3       14.44       18.82      2.83 o
  -4   6   3        0.90        0.75      2.09 o
  -3   6   3        7.91        2.86      1.55 o
  -2   6   3      584.92      569.24      7.89 o
  -1   6   3       79.48      106.53      3.04 o
   0   6   3     1021.45      965.09     13.31 o
   1   6   3      580.93      553.22      9.36 o
   2   6   3      177.22      165.28      3.31 o
   3   6   3        1.73       -0.89      3.71 o
   4   6   3      113.79      102.75      4.38 o
   5   6   3        0.00        3.13      2.19 o
  -5   7   3        1.43        1.22      2.86 o
  -4   7   3        3.31       -0.22      2.19 o
  -3   7   3       87.44       95.40      4.71 o
  -2   7   3      107.49       97.51      2.94 o
  -1   7   3      105.65      109.81      3.35 o
   0   7   3       72.57       70.19      2.66 o
   1   7   3      752.59      738.41     12.17 o
   2   7   3      146.80      153.01      4.39 o
   3   7   3       22.33       28.12      4.19 o
   4   7   3       29.15       29.08      3.03 o
   5   7   3        2.17       -0.41      2.35 o
  -5   8   3       14.07       14.43      3.66 o
  -4   8   3       16.58        9.92      3.15 o
  -3   8   3      417.54      389.26      9.23 o
  -2   8   3      576.92      547.44      8.81 o
  -1   8   3     1772.60     1654.48     22.19 o
   0   8   3      144.47      148.70      4.05 o
   1   8   3      411.24      360.03      7.45 o
   2   8   3        7.96        5.57      1.72 o
   3   8   3       16.54       15.16      2.64 o
   4   8   3        9.12       17.51      2.91 o
   5   8   3        0.95        0.48      2.52 o
  -4   9   3       17.26       16.33      3.63 o
  -3   9   3        6.90       22.00      7.27 o
  -2   9   3       94.79       79.52      3.55 o
  -1   9   3      885.84      869.02     14.76 o
   0   9   3       76.12       86.72      3.48 o
   1   9   3      176.06      155.61      4.74 o
   2   9   3      266.63      227.72      5.88 o
   3   9   3      135.29      118.44      5.24 o
   4   9   3        9.84       16.64      3.23 o
  -4  10   3        1.22       -1.01      3.22 o
  -3  10   3        5.11        3.82      3.07 o
  -2  10   3      504.06      483.09     14.20 o
  -1  10   3        5.23        6.97      2.11 o
   0  10   3       55.89       50.82      3.59 o
   1  10   3       13.06       15.95      2.23 o
   2  10   3        0.38       -2.56      2.56 o
   3  10   3        1.98        3.74      2.57 o
   4  10   3       40.42       45.10      5.11 o
  -3  11   3       47.89       39.24      4.99 o
  -2  11   3       12.33       20.29      5.61 o
  -1  11   3       14.27       12.17      2.94 o
   0  11   3      143.95      139.62      5.18 o
   1  11   3        3.29        4.66      2.35 o
   2  11   3       54.57       55.51      3.79 o
   3  11   3       43.03       49.51      5.37 o
  -3  12   3       41.38       42.57      5.57 o
  -2  12   3        2.37        3.87      4.88 o
  -1  12   3      128.85      116.82      7.36 o
   0  12   3       30.58       28.09      3.67 o
   1  12   3       10.65        3.46      2.86 o
   2  12   3      126.56      130.87      6.58 o
   3  12   3        5.03        9.08      3.51 o
  -2  13   3        4.36        1.35      3.91 o
  -1  13   3       44.24       41.69      7.69 o
   0  13   3       83.62      100.07      6.11 o
   1  13   3       32.43       24.81      4.86 o
   2  13   3        7.10        3.01      7.10 o
  -6   0   4        0.11       -1.46      2.52 o
  -4   0   4       34.72       31.62      2.08 o
  -2   0   4     7388.42     6995.55    250.00 o
   0   0   4      987.34      869.87      9.84 o
   2   0   4      885.50      918.40     27.40 o
   4   0   4       39.08       13.84      4.84 o
  -6   1   4        9.71        9.78      2.92 o
  -5   1   4        4.03        1.71      1.40 o
  -4   1   4       87.63       93.00      2.66 o
  -3   1   4       63.23       75.28      2.52 o
  -2   1   4      622.15      579.00      6.55 o
  -1   1   4     2241.78     2085.50     18.34 o
   0   1   4     1100.41     1160.32      9.22 o
   1   1   4    16951.44    17316.01    126.51 o
   2   1   4     1192.66     1195.82     15.29 o
   3   1   4        1.92        1.87      2.43 o
   4   1   4       11.57       14.02      3.44 o
   5   1   4       70.50       65.80      6.08 o
   6   1   4       25.53       42.71      8.48 o
  -6   2   4        0.01        1.39      2.76 o
  -5   2   4       17.31       22.51      1.92 o
  -4   2   4        2.70        0.44      1.30 o
  -3   2   4      801.09      901.76      8.85 o
  -2   2   4     1236.47     1274.55     12.66 o
  -1   2   4     5697.34     5494.39     46.08 o
   0   2   4      107.50      121.68      1.63 o
   1   2   4     8093.44     8356.81     66.43 o
   2   2   4       39.95       48.16      1.27 o
   3   2   4      256.01      309.55      4.87 o
   4   2   4      180.20      228.41      7.18 o
   5   2   4        4.61        2.32      5.06 o
   6   2   4       20.40       30.67      7.91 o
  -6   3   4       25.71       32.86      3.12 o
  -5   3   4      103.35       82.87      3.22 o
  -4   3   4        0.05        3.30      1.34 o
  -3   3   4      204.06      184.14      2.88 o
  -2   3   4     1690.48     1655.04     15.41 o
  -1   3   4     1016.25     1049.24     10.00 o
   0   3   4     2502.59     2568.28     20.99 o
   1   3   4     1664.91     1649.60     17.20 o
   2   3   4      245.55      218.94      3.07 o
   3   3   4       49.98       54.24      1.82 o
   4   3   4       74.04       67.26      2.30 o
   5   3   4        4.80        5.46      2.35 o
   6   3   4        5.97       21.26      7.40 o
  -6   4   4        0.68       -2.14      2.29 o
  -5   4   4        0.57        1.40      2.47 o
  -4   4   4       11.79       11.26      1.79 o
  -3   4   4      299.53      316.41      4.57 o
  -2   4   4      768.10      751.41      7.71 o
  -1   4   4     2843.34     3093.03     27.99 o
   0   4   4     4339.48     4645.45     51.01 o
   1   4   4     1065.63     1032.76     12.28 o
   2   4   4       38.85       51.12      1.50 o
   3   4   4      106.26      132.47      2.73 o
   4   4   4      217.04      215.34      5.63 o
   5   4   4       61.44       78.38      3.54 o
   6   4   4       31.61       28.30      3.50 o
  -6   5   4        0.73        7.72      2.80 o
  -5   5   4        1.20       -0.36      2.27 o
  -4   5   4        1.02        3.65      2.02 o
  -3   5   4       87.06       74.14      2.61 o
  -2   5   4      110.16      131.22      2.57 o
  -1   5   4       35.84       36.72      1.52 o
   0   5   4       14.18        9.42      1.79 o
   1   5   4     1115.54     1191.68     18.17 o
   2   5   4      276.38      291.57      4.35 o
   3   5   4       80.32       75.42      2.73 o
   4   5   4       37.43       49.50      3.20 o
   5   5   4        7.55        3.40      2.64 o
   6   5   4        8.04        3.40      2.92 o
  -5   6   4       61.22       58.29      3.83 o
  -4   6   4      103.47      114.92      4.70 o
  -3   6   4        9.10        9.68      1.77 o
  -2   6   4      401.88      454.09      8.22 o
  -1   6   4        3.54        2.89      1.58 o
   0   6   4      200.20      164.63      4.42 o
   1   6   4       49.85       54.00      2.97 o
   2   6   4      590.91      627.32      7.37 o
   3   6   4      329.87      333.54      7.95 o
   4   6   4        7.76        0.30      2.55 o
   5   6   4        0.26        1.03      2.69 o
  -5   7   4        1.28        2.26      2.82 o
  -4   7   4       73.07       44.81      3.48 o
  -3   7   4      250.50      273.82      7.15 o
  -2   7   4      717.57      679.40     11.25 o
  -1   7   4      113.10      123.45      3.25 o
   0   7   4        0.26        1.14      1.44 o
   1   7   4       93.19       81.57      3.35 o
   2   7   4      318.08      331.88      6.04 o
   3   7   4        2.65        2.14      2.12 o
   4   7   4       11.35       13.55      2.60 o
   5   7   4        6.24        9.32      3.28 o
  -5   8   4        2.04       -1.53      3.00 o
  -4   8   4       21.14       12.32      3.63 o
  -3   8   4      175.95      191.32      8.06 o
  -2   8   4        9.03       10.60      1.90 o
  -1   8   4      131.36      132.90      5.67 o
   0   8   4        6.45        7.15      1.66 o
   1   8   4      331.76      314.77      6.97 o
   2   8   4        0.54       -1.12      1.62 o
   3   8   4        0.08       -1.88      1.88 o
   4   8   4        3.54        9.47      2.70 o
   5   8   4        0.01       -2.98      2.98 o
  -4   9   4       14.87       26.55      4.14 o
  -3   9   4      140.46      117.34      6.37 o
  -2   9   4        9.85        3.11      2.17 o
  -1   9   4        3.97        6.95      3.34 o
   0   9   4        0.96        1.54      1.89 o
   1   9   4      393.67      343.22      7.70 o
   2   9   4       57.58       73.24      3.58 o
   3   9   4        0.23        3.74      2.44 o
   4   9   4      101.38      110.56      5.55 o
  -4  10   4        0.19       -1.29      3.88 o
  -3  10   4        0.17        0.71      2.92 o
  -2  10   4        4.21        5.80      3.16 o
  -1  10   4      133.67      131.72      5.50 o
   0  10   4       26.51       24.75      3.25 o
   1  10   4       94.78       99.78      4.38 o
   2  10   4       98.79       86.61      4.22 o
   3  10   4       10.33        6.92      2.73 o
   4  10   4        0.59       -1.29      2.73 o
  -3  11   4       13.30       12.94      3.99 o
  -2  11   4       18.01       29.30      4.37 o
  -1  11   4       34.05       44.38      7.21 o
   0  11   4        2.73        0.64      2.37 o
   1  11   4       77.15       84.92      4.47 o
   2  11   4       38.35       34.29      3.33 o
   3  11   4        0.25        3.96      2.53 o
  -3  12   4       16.74       21.34     11.15 o
  -2  12   4      124.56      125.35      7.69 o
  -1  12   4        0.40        1.64      4.86 o
   0  12   4        4.56        5.36      2.84 o
   1  12   4        5.68       -1.19      4.06 o
   2  12   4       63.81       80.52      5.52 o
   3  12   4        0.03        0.18      3.09 o
  -2  13   4        1.04       -3.50      3.50 o
  -1  13   4       56.15       59.98      5.50 o
   0  13   4        7.77       13.09      3.59 o
   1  13   4       32.97       31.19      7.65 o
   2  13   4        3.16        0.90      4.12 o
  -5   0   5      224.53      256.51      7.48 o
  -3   0   5       55.46       64.78      2.09 o
  -1   0   5      101.47      118.03      2.23 o
   1   0   5     4572.98     4340.70     72.39 o
   3   0   5      434.07      459.63     17.44 o
   5   0   5      141.52      122.99     10.64 o
  -6   1   5        2.23        9.19      2.28 o
  -5   1   5       76.39       54.19      3.56 o
  -4   1   5       22.75       64.25      2.62 o
  -3   1   5       28.11       13.26      1.51 o
  -2   1   5       93.94       75.10      1.59 o
  -1   1   5      392.15      388.76      4.06 o
   0   1   5    14829.46    14867.90    113.16 o
   1   1   5    13998.51    13898.47    101.13 o
   2   1   5      431.62      461.77      4.94 o
   3   1   5       24.64       27.99      1.73 o
   4   1   5        1.35        4.73      2.88 o
   5   1   5        3.45        5.52      4.32 o
   6   1   5        3.60       15.28      7.04 o
  -6   2   5        0.15       -0.87      1.98 o
  -5   2   5       17.62       20.55      2.00 o
  -4   2   5      618.94      587.78      9.61 o
  -3   2   5      677.74      662.32      7.23 o
  -2   2   5       94.23      103.99      1.83 o
  -1   2   5     1788.10     1786.53     15.51 o
   0   2   5      145.83      106.14      1.45 o
   1   2   5     1666.19     1648.42     15.01 o
   2   2   5      575.22      432.40      5.15 o
   3   2   5        5.51       11.99      1.16 o
   4   2   5       44.55       69.22      3.02 o
   5   2   5       47.46       30.89      6.87 o
   6   2   5        0.10        1.52      5.68 o
  -6   3   5        0.03        1.74      4.28 o
  -5   3   5        0.43       10.30      2.03 o
  -4   3   5       73.27       71.47      2.93 o
  -3   3   5      114.92       96.57      2.28 o
  -2   3   5      117.86      202.87      2.79 o
  -1   3   5        2.16       -0.43      0.60 o
   0   3   5      704.47      761.52      7.54 o
   1   3   5      544.05      522.67      5.36 o
   2   3   5        3.01        4.42      0.74 o
   3   3   5       32.23       43.05      1.88 o
   4   3   5       48.54       42.15      2.40 o
   5   3   5        4.84        3.07      2.31 o
   6   3   5        3.88        8.72      6.20 o
  -6   4   5       18.65       29.59      3.36 o
  -5   4   5        1.67        1.08      2.27 o
  -4   4   5      104.50      103.36      3.29 o
  -3   4   5      195.76      197.93      4.04 o
  -2   4   5      287.45      258.40      3.64 o
  -1   4   5      491.35      585.45      6.67 o
   0   4   5      167.18      134.66      2.40 o
   1   4   5        9.59        5.34      0.88 o
   2   4   5       35.46       49.01      1.95 o
   3   4   5      271.30      253.75      5.04 o
   4   4   5      162.68      117.81      4.11 o
   5   4   5        1.64        9.36      5.68 o
   6   4   5        1.48       -0.18      5.56 o
  -6   5   5        1.54        0.78      2.73 o
  -5   5   5       30.27       22.52      3.18 o
  -4   5   5        9.63        4.02      2.09 o
  -3   5   5       24.55       21.77      1.71 o
  -2   5   5      146.66      157.55      3.01 o
  -1   5   5      251.13      272.80      4.33 o
   0   5   5      937.68     1043.35     13.98 o
   1   5   5      573.87      588.85      7.26 o
   2   5   5        0.11       -0.02      0.75 o
   3   5   5      461.61      442.71      7.10 o
   4   5   5      757.58      712.63     13.68 o
   5   5   5       19.42       26.03      8.96 o
   6   5   5        0.75        1.12      2.17 o
  -5   6   5        0.52        2.44      2.63 o
  -4   6   5       26.33       34.48      3.13 o
  -3   6   5       26.52       31.03      2.34 o
  -2   6   5      526.08      466.99      6.79 o
  -1   6   5     1001.94      983.45     12.19 o
   0   6   5      237.79      219.18      4.43 o
   1   6   5       36.29       26.54      1.85 o
   2   6   5       37.56       36.69      1.60 o
   3   6   5       64.96       80.56      7.27 o
   4   6   5       20.45       13.15      2.45 o
   5   6   5        0.01       -1.17      2.63 o
  -5   7   5       11.95       28.80      4.06 o
  -4   7   5       13.57        6.08      2.37 o
  -3   7   5       70.60       76.64      4.06 o
  -2   7   5     1024.19      976.72     13.65 o
  -1   7   5        9.50       13.82      1.48 o
   0   7   5     1516.57     1510.82     22.55 o
   1   7   5      499.58      522.10      8.40 o
   2   7   5      100.66       92.95      3.11 o
   3   7   5        9.44        4.14      2.37 o
   4   7   5       19.75       12.94      2.66 o
   5   7   5        0.00        0.30      2.89 o
  -5   8   5        2.62        0.01      3.06 o
  -4   8   5        0.98        1.64      2.79 o
  -3   8   5       99.97      115.05      6.23 o
  -2   8   5        0.00       -1.35      1.35 o
  -1   8   5      292.05      266.70      5.35 o
   0   8   5      434.41      391.72      8.10 o
   1   8   5       21.39       14.82      1.83 o
   2   8   5       48.30       51.77      2.43 o
   3   8   5        4.43        5.60      2.24 o
   4   8   5        0.88        3.27      2.43 o
   5   8   5        2.83        2.15      3.00 o
  -4   9   5       26.19       30.13      5.58 o
  -3   9   5       69.52       82.55      6.05 o
  -2   9   5        8.29        7.46      2.15 o
  -1   9   5        0.16        1.04      2.00 o
   0   9   5     1145.41     1084.55     17.82 o
   1   9   5      185.43      221.75      5.31 o
   2   9   5       17.92       20.20      2.25 o
   3   9   5        0.43        1.77      3.57 o
   4   9   5       83.60       81.63      4.31 o
  -4  10   5       25.44       24.29      4.48 o
  -3  10   5        2.33       -2.91      2.91 o
  -2  10   5      110.75      114.75      5.48 o
  -1  10   5        1.55        2.47      2.31 o
   0  10   5       38.21       25.99      2.87 o
   1  10   5      290.51      286.50      6.45 o
   2  10   5       11.40        4.59      2.27 o
   3  10   5       48.01       57.56      3.84 o
   4  10   5        0.05        1.07      2.59 o
  -3  11   5       43.06       48.37      5.47 o
  -2  11   5       19.75       22.53      4.22 o
  -1  11   5       77.48       84.41      4.41 o
   0  11   5      127.21      107.31      4.69 o
   1  11   5      381.77      341.25      8.49 o
   2  11   5        0.13        1.70      2.29 o
   3  11   5       37.59       35.72      3.60 o
  -3  12   5       69.89       90.76      7.19 o
  -2  12   5        8.75        9.22      3.94 o
  -1  12   5       45.77       39.79      4.19 o
   0  12   5       22.07       18.69      3.06 o
   1  12   5        9.02        7.75      3.89 o
   2  12   5       14.81       10.82      2.92 o
   3  12   5        0.03        0.69      3.03 o
  -2  13   5       22.73       22.44      6.61 o
  -1  13   5        0.01        1.22      2.97 o
   0  13   5       88.94       84.61      5.72 o
   1  13   5        0.29       -2.78      3.61 o
   2  13   5        5.10        3.53      4.11 o
  -6   0   6        0.84       -0.20      2.96 o
  -4   0   6      713.04      775.18     17.02 o
  -2   0   6        6.00        7.92      0.96 o
   0   0   6     1908.60     1953.71     21.67 o
   2   0   6      394.67      349.89      5.50 o
   4   0   6       90.26       72.32      7.90 o
   6   0   6        0.22        3.20      6.09 o
  -6   1   6        1.32        4.42      2.23 o
  -5   1   6        7.06        4.98      1.62 o
  -4   1   6       48.50       47.81      2.41 o
  -3   1   6       53.64       50.35      1.49 o
  -2   1   6      467.07      424.38      4.62 o
  -1   1   6     1285.04     1028.71      8.86 o
   0   1   6    12767.09    12675.07     96.42 o
   1   1   6      180.40      238.57      2.62 o
   2   1   6      511.52      529.42      5.64 o
   3   1   6       19.54       12.02      1.35 o
   4   1   6       11.14       15.08      6.33 o
   5   1   6       97.37       88.31      6.79 o
   6   1   6       37.29       50.66      8.74 o
  -6   2   6       10.40        8.94      2.47 o
  -5   2   6      107.48       85.84      3.72 o
  -4   2   6       83.52       93.77      4.61 o
  -3   2   6      840.59      899.04     10.21 o
  -2   2   6      129.70      131.51      2.16 o
  -1   2   6        3.06        5.67      0.60 o
   0   2   6     3085.55     3297.58     25.58 o
   1   2   6        1.51        2.69      0.57 o
   2   2   6      684.96      723.00      7.07 o
   3   2   6      553.67      459.61      5.56 o
   4   2   6        1.09        7.55      1.46 o
   5   2   6        3.84        3.79      3.67 o
   6   2   6        2.61        6.73      6.52 o
  -6   3   6       32.38       26.46      3.18 o
  -5   3   6      152.09      172.97      6.21 o
  -4   3   6        4.35        6.60      1.62 o
  -3   3   6       44.18       57.54      1.73 o
  -2   3   6      130.80      196.66      3.00 o
  -1   3   6      100.16       99.91      2.00 o
   0   3   6     3768.63     3907.06     37.17 o
   1   3   6      736.44      821.74      9.10 o
   2   3   6     1050.58     1047.34     10.07 o
   3   3   6       75.23       93.01      2.25 o
   4   3   6       20.71       19.96      1.50 o
   5   3   6        0.05       -3.78      4.55 o
   6   3   6        4.07        2.50      6.03 o
  -6   4   6       10.30       12.18      2.95 o
  -5   4   6        1.15       -0.72      2.17 o
  -4   4   6       72.37       82.41      3.40 o
  -3   4   6       14.97       20.73      1.36 o
  -2   4   6      118.43      115.32      2.31 o
  -1   4   6      779.70      844.45      9.76 o
   0   4   6       44.16       59.70      1.82 o
   1   4   6     2721.08     2823.75     36.48 o
   2   4   6      986.95      987.93     10.31 o
   3   4   6        1.17        0.93      0.93 o
   4   4   6       42.78       43.71      2.78 o
   5   4   6        6.14        9.95      2.86 o
   6   4   6        5.96        1.88      6.14 o
  -5   5   6        3.91        5.35      3.06 o
  -4   5   6      106.95      149.53     11.11 o
  -3   5   6       16.70        9.68      1.30 o
  -2   5   6       71.15       87.08      2.14 o
  -1   5   6      549.43      518.37      7.30 o
   0   5   6      124.44       98.40      2.29 o
   1   5   6      185.50      189.54      3.67 o
   2   5   6       85.53       87.12      2.26 o
   3   5   6     1697.38     1680.59     28.19 o
   4   5   6       82.88       77.52      3.90 o
   5   5   6        4.61        5.27      2.13 o
  -5   6   6       25.54       24.85      7.16 o
  -4   6   6       55.42       64.96      4.78 o
  -3   6   6      234.70      256.65      5.72 o
  -2   6   6        2.73        7.00      1.17 o
  -1   6   6      157.71      190.94      4.23 o
   0   6   6       37.82       25.59      1.65 o
   1   6   6     1115.57     1077.77     14.71 o
   2   6   6       12.12       13.03      1.22 o
   3   6   6       96.77      110.69      4.44 o
   4   6   6       45.26       23.51      3.07 o
   5   6   6        0.02        1.62      1.93 o
  -5   7   6        3.91        0.93      2.86 o
  -4   7   6       12.94       16.39      3.34 o
  -3   7   6      364.53      312.76      8.26 o
  -2   7   6        0.75        5.99      1.47 o
  -1   7   6      311.13      324.72      6.21 o
   0   7   6      138.83      139.82      3.83 o
   1   7   6       20.22       24.63      1.94 o
   2   7   6       29.56       35.25      2.04 o
   3   7   6       13.74       13.62      2.17 o
   4   7   6       36.77       38.76      3.11 o
   5   7   6        7.78        7.07      2.29 o
  -5   8   6       14.19       15.43      3.82 o
  -4   8   6        0.34       -0.11      3.96 o
  -3   8   6      109.26      125.23      6.44 o
  -2   8   6      302.75      275.90      6.60 o
  -1   8   6      932.40      941.95     15.07 o
   0   8   6       70.48       79.48      3.75 o
   1   8   6       50.56       48.88      2.60 o
   2   8   6       25.70       34.85      2.41 o
   3   8   6        3.08        0.52      1.92 o
   4   8   6       21.93       34.48      3.04 o
   5   8   6       11.02       12.28      2.72 o
  -4   9   6        7.28        9.03      3.42 o
  -3   9   6        2.64        1.84      2.82 o
  -2   9   6       67.44       62.68      3.53 o
  -1   9   6       27.67       32.16      2.75 o
   0   9   6       45.96       42.72      2.76 o
   1   9   6       25.25       24.97      3.99 o
   2   9   6        9.13        9.79      2.24 o
   3   9   6       48.96       50.69      3.48 o
   4   9   6      129.60      139.39      5.29 o
  -4  10   6        1.25       -1.51      3.45 o
  -3  10   6        4.58        7.53      3.34 o
  -2  10   6       16.55       13.19      2.92 o
  -1  10   6       31.17       42.72      3.25 o
   0  10   6       24.75       31.33      2.90 o
   1  10   6        1.46        6.07      1.99 o
   2  10   6        1.52       -2.29      2.84 o
   3  10   6       44.74       57.85      3.91 o
   4  10   6        1.40        4.07      2.70 o
  -3  11   6       18.63       25.27      4.65 o
  -2  11   6       28.63       30.22      4.60 o
  -1  11   6        9.58       13.39      2.70 o
   0  11   6       31.38       27.97      3.00 o
   1  11   6       35.35       54.47      3.86 o
   2  11   6       54.73       59.82      4.03 o
   3  11   6        0.10       -1.78      2.41 o
  -3  12   6       14.35       11.12      4.45 o
  -2  12   6        6.92        2.82      3.75 o
  -1  12   6       16.70       16.06      4.74 o
   0  12   6        9.32        9.09      3.58 o
   1  12   6        6.27        6.58      4.55 o
   2  12   6       10.22        7.92      2.87 o
   3  12   6       22.23       23.93      4.01 o
  -2  13   6       13.22       25.43      6.26 o
  -1  13   6        1.08        6.43      4.72 o
   0  13   6       70.88       94.11      6.16 o
   1  13   6        0.45        1.43      3.87 o
   2  13   6       43.86       41.09      5.87 o
  -5   0   7      203.87      183.13      6.52 o
  -3   0   7       78.66       56.32      2.55 o
  -1   0   7      144.00      118.48      2.54 o
   1   0   7      430.18      318.36     18.75 o
   3   0   7     1108.74     1279.92     20.94 o
   5   0   7        4.65       31.64      6.76 o
  -6   1   7        1.88        5.24      2.42 o
  -5   1   7       54.69       39.14      2.77 o
  -4   1   7      181.15       99.17      3.39 o
  -3   1   7       15.33       25.04      1.29 o
  -2   1   7      178.85      160.27      2.41 o
  -1   1   7      674.84      703.08      6.67 o
   0   1   7     2411.14     2455.63     20.18 o
   1   1   7       16.69       15.85      0.71 o
   2   1   7      607.16      548.31      5.52 o
   3   1   7       54.05       49.13      1.44 o
   4   1   7      243.80      233.37      9.20 o
   5   1   7       24.60       23.25      4.72 o
   6   1   7        0.61        4.20      5.85 o
  -6   2   7        8.77        5.67      2.50 o
  -5   2   7       12.33       16.61      2.63 o
  -4   2   7      398.42      416.34      7.64 o
  -3   2   7       11.14       15.39      1.54 o
  -2   2   7      653.74      748.81      7.65 o
  -1   2   7       18.53       25.33      0.93 o
   0   2   7      602.63      627.51      5.46 o
   1   2   7      304.96      292.79      3.53 o
   2   2   7      450.57      436.08      4.63 o
   3   2   7       11.27       27.40      1.29 o
   4   2   7        2.10        4.66      1.32 o
   5   2   7       15.31       28.52      5.06 o
   6   2   7        4.45        7.33      6.20 o
  -6   3   7        0.18       -2.10      2.22 o
  -5   3   7        0.18        8.24      2.48 o
  -4   3   7       15.53       12.20      2.28 o
  -3   3   7        6.03       26.08      1.44 o
  -2   3   7        3.43       23.26      1.25 o
  -1   3   7        0.13        0.91      0.72 o
   0   3   7     1942.65     1949.17     18.03 o
   1   3   7     1109.03     1132.97     11.46 o
   2   3   7       64.70       83.44      2.12 o
   3   3   7        4.31       11.42      1.51 o
   4   3   7        2.29        4.24      1.16 o
   5   3   7       20.72       15.63      6.18 o
   6   3   7        0.40       -5.25      5.43 o
  -6   4   7        7.13        6.68      2.86 o
  -5   4   7        0.06        0.04      3.86 o
  -4   4   7       15.01       14.44      2.28 o
  -3   4   7       14.86       27.31      1.40 o
  -2   4   7      393.04      401.55      5.06 o
  -1   4   7      903.06      972.94     12.00 o
   0   4   7      159.58      176.41      3.31 o
   1   4   7     2046.83     2179.11     23.17 o
   2   4   7       97.71       85.09      2.10 o
   3   4   7        0.25       -0.25      0.89 o
   4   4   7       34.32       52.33      2.91 o
   5   4   7        0.13       -1.89      1.89 o
   6   4   7        3.83        6.09      6.52 o
  -5   5   7       22.85       16.40      3.09 o
  -4   5   7       21.68       48.79      3.93 o
  -3   5   7      103.62       86.62      2.95 o
  -2   5   7      135.04      144.79      3.09 o
  -1   5   7     2148.70     1947.49     22.67 o
   0   5   7       20.91       20.32      1.54 o
   1   5   7        0.27        0.83      0.97 o
   2   5   7       54.89       57.87      1.95 o
   3   5   7      100.93      100.49      7.87 o
   4   5   7        4.29        1.33      1.80 o
   5   5   7       24.91       24.67      3.42 o
  -5   6   7        0.78        1.38      2.71 o
  -4   6   7      130.13      134.64      6.20 o
  -3   6   7       27.07       34.88      2.45 o
  -2   6   7      513.65      525.89      7.00 o
  -1   6   7        1.03       -0.74      1.21 o
   0   6   7      218.84      253.24      4.25 o
   1   6   7       24.99       16.14      2.09 o
   2   6   7      139.07      133.67      2.78 o
   3   6   7       50.73       62.91      3.11 o
   4   6   7       54.60       66.57      3.40 o
   5   6   7        2.91        4.71      2.02 o
  -5   7   7       12.10        5.69      4.13 o
  -4   7   7       48.02       55.71      4.52 o
  -3   7   7      299.22      281.50      9.37 o
  -2   7   7      541.81      498.00      7.98 o
  -1   7   7      536.02      490.56      8.29 o
   0   7   7      599.53      572.68      8.06 o
   1   7   7       62.73       56.78      2.59 o
   2   7   7      324.39      329.52      5.65 o
   3   7   7       10.65       10.97      2.08 o
   4   7   7        5.92        3.34      2.08 o
   5   7   7        0.01       -2.07      2.07 o
  -5   8   7        0.00        2.01      3.16 o
  -4   8   7       13.59       11.63      3.36 o
  -3   8   7        0.55        0.45      2.76 o
  -2   8   7        8.66       15.15      2.28 o
  -1   8   7     1058.06      970.04     14.36 o
   0   8   7      170.10      167.46      4.59 o
   1   8   7       18.29       28.90      2.25 o
   2   8   7       48.34       55.90      3.64 o
   3   8   7      134.92      103.03      4.23 o
   4   8   7        4.04        4.56      2.26 o
   5   8   7        0.02        1.45      2.40 o
  -4   9   7        3.74        1.66      3.25 o
  -3   9   7       66.00       68.50      5.29 o
  -2   9   7       16.89       15.11      2.44 o
  -1   9   7       38.34       42.89      4.21 o
   0   9   7      424.40      428.86      8.11 o
   1   9   7      189.44      174.37      4.79 o
   2   9   7       40.69       39.47      3.34 o
   3   9   7        7.75        5.14      2.29 o
   4   9   7       23.87       33.03      3.31 o
  -4  10   7       59.89       66.35      5.97 o
  -3  10   7       50.16       65.49      6.27 o
  -2  10   7       78.92       85.56      4.97 o
  -1  10   7      253.87      249.38      6.80 o
   0  10   7      241.69      165.45      5.43 o
   1  10   7        8.91        3.42      1.98 o
   2  10   7        8.20        5.47      2.41 o
   3  10   7        2.29        5.57      2.59 o
   4  10   7      102.52      100.74      8.58 o
  -3  11   7        3.22        0.08      3.41 o
  -2  11   7       11.80       17.40      4.08 o
  -1  11   7       72.01       74.24      4.29 o
   0  11   7      185.11      155.81      5.59 o
   1  11   7      108.72      105.33      4.93 o
   2  11   7       48.35       47.34      3.76 o
   3  11   7        3.62        0.73      2.53 o
  -3  12   7       12.32       21.77      8.17 o
  -2  12   7       40.37       44.69      5.56 o
  -1  12   7        0.97       -1.55      2.70 o
   0  12   7      195.22      219.07      6.97 o
   1  12   7       51.63       71.65      6.35 o
   2  12   7        0.01       -0.41      2.58 o
  -1  13   7       66.30       58.51      5.16 o
   0  13   7       55.13       57.83      9.43 o
   1  13   7       33.74       28.54      6.10 o
  -6   0   8       11.73       13.84      3.97 o
  -4   0   8      697.31      742.97     16.88 o
  -2   0   8     1165.07     1342.54     17.16 o
   0   0   8       17.45        9.55      0.83 o
   2   0   8       86.71       95.88      2.01 o
   4   0   8        0.11        2.71      4.44 o
   6   0   8       14.23        9.61      6.71 o
  -6   1   8        4.03        4.58      2.56 o
  -5   1   8       30.40       44.08      3.46 o
  -4   1   8       17.28       16.34      1.95 o
  -3   1   8      738.23      705.01      8.43 o
  -2   1   8      651.45      690.05      7.15 o
  -1   1   8     4242.11     4145.15     35.19 o
   0   1   8       28.76       40.33      1.00 o
   1   1   8       10.09       15.17      0.73 o
   2   1   8       22.46       12.84      0.75 o
   3   1   8      174.12      183.73      2.61 o
   4   1   8       41.09       50.69      5.02 o
   5   1   8        1.40       -1.38      3.41 o
   6   1   8       18.12       17.69      6.31 o
  -6   2   8        0.07       -0.20      3.73 o
  -5   2   8      112.86      120.48      5.30 o
  -4   2   8      213.21      210.72      5.26 o
  -3   2   8        0.45        1.53      0.84 o
  -2   2   8      438.64      468.82      6.39 o
  -1   2   8       38.08       44.22      1.32 o
   0   2   8      388.42      369.65      3.91 o
   1   2   8      504.17      529.86      5.80 o
   2   2   8      130.55      121.56      2.04 o
   3   2   8       59.99       38.80      1.51 o
   4   2   8       24.35       15.27      2.46 o
   5   2   8       29.53       21.75      4.61 o
   6   2   8        0.83       -0.48      5.54 o
  -6   3   8       10.05       18.36      3.09 o
  -5   3   8       46.48       37.44      3.47 o
  -4   3   8      132.60      143.96      4.26 o
  -3   3   8       14.64        6.43      1.02 o
  -2   3   8     1906.99     1852.12     19.80 o
  -1   3   8     2158.69     2351.33     23.03 o
   0   3   8     1016.19      967.70      9.55 o
   1   3   8      894.47      942.36      9.77 o
   2   3   8     2981.00     3130.12     32.98 o
   3   3   8       13.10       17.52      1.21 o
   4   3   8       10.45       13.51      2.24 o
   5   3   8        7.09        4.83      3.57 o
   6   3   8        0.01       -1.24      6.03 o
  -6   4   8        5.60        4.56      2.95 o
  -5   4   8        1.21        3.22      2.46 o
  -4   4   8       54.69       30.28      3.28 o
  -3   4   8      266.38      256.21      4.58 o
  -2   4   8      440.75      528.66      6.31 o
  -1   4   8      789.70      864.87     10.92 o
   0   4   8       24.65       35.32      1.73 o
   1   4   8       66.07       56.83      2.01 o
   2   4   8       67.48       53.22      1.82 o
   3   4   8        1.11        9.92      1.08 o
   4   4   8       39.70       38.40      3.39 o
   5   4   8        5.01        3.49      2.07 o
   6   4   8        7.55        0.68      6.09 o
  -5   5   8        0.00       -1.43      2.39 o
  -4   5   8      131.44       86.73      5.04 o
  -3   5   8       35.38       44.09      2.30 o
  -2   5   8        7.13        1.55      1.14 o
  -1   5   8     1150.64     1097.84     13.67 o
   0   5   8      167.62      186.67      3.97 o
   1   5   8      437.37      450.71      7.84 o
   2   5   8       20.22        7.68      1.01 o
   3   5   8       26.99       14.55      2.15 o
   4   5   8       30.75       32.19      2.54 o
   5   5   8      108.84      100.60      3.68 o
  -5   6   8        5.71        5.92      3.34 o
  -4   6   8       19.08       22.07      4.66 o
  -3   6   8       67.04       39.98      3.11 o
  -2   6   8      293.88      328.50      5.72 o
  -1   6   8      223.06      245.39      4.70 o
   0   6   8      396.46      404.91      6.90 o
   1   6   8      176.53      170.17      3.98 o
   2   6   8       51.27       62.83      2.19 o
   3   6   8        5.51        8.26      1.90 o
   4   6   8       41.51       59.22      3.21 o
   5   6   8        1.43       -1.82      1.82 o
  -5   7   8       21.99       52.53      4.92 o
  -4   7   8        0.14       -0.68      2.48 o
  -3   7   8        8.56       12.64      3.36 o
  -2   7   8      891.11      873.45     14.50 o
  -1   7   8      544.21      529.61      8.81 o
   0   7   8      727.68      658.33     10.28 o
   1   7   8       60.14       61.55      2.72 o
   2   7   8       15.05       16.67      1.72 o
   3   7   8       49.80       45.07      2.98 o
   4   7   8        3.82        1.69      2.67 o
   5   7   8        2.08        1.69      2.70 o
  -5   8   8        0.61        8.34      3.62 o
  -4   8   8        0.23        2.44      3.77 o
  -3   8   8        1.03       -2.28      2.59 o
  -2   8   8        0.10       -0.76      1.76 o
  -1   8   8      103.93       98.80      4.60 o
   0   8   8     1056.11     1092.15     15.78 o
   1   8   8        6.29        4.00      1.61 o
   2   8   8      355.23      321.12      6.52 o
   3   8   8        5.97        9.59      2.30 o
   4   8   8        4.70       12.37      2.55 o
   5   8   8       45.50       53.65      4.08 o
  -4   9   8       10.39        0.47      3.25 o
  -3   9   8        1.33       -1.03      2.74 o
  -2   9   8       14.30       17.17      2.54 o
  -1   9   8      334.93      308.39      7.33 o
   0   9   8        9.08        8.52      1.95 o
   1   9   8        0.01       -0.77      1.71 o
   2   9   8        0.13        4.88      2.13 o
   3   9   8        0.40       -0.86      2.16 o
   4   9   8       24.52       27.22      4.96 o
  -4  10   8        0.40       -0.78      7.67 o
  -3  10   8       21.10       35.61      5.25 o
  -2  10   8        0.04       -2.39      2.39 o
  -1  10   8       55.39       76.12      5.20 o
   0  10   8       49.34       45.93      3.81 o
   1  10   8        4.43        8.03      2.36 o
   2  10   8        0.00        1.29      2.21 o
   3  10   8      137.32      153.78      5.73 o
   4  10   8        6.50       10.06      2.96 o
  -3  11   8        1.36       -1.78      3.55 o
  -2  11   8        0.19        1.83      3.40 o
  -1  11   8       88.24       95.13      7.12 o
   0  11   8       16.75       31.37      3.22 o
   1  11   8        5.17        8.13      2.93 o
   2  11   8        2.89        3.63      2.58 o
   3  11   8       29.25       40.42      3.85 o
  -2  12   8        0.16        2.34      3.74 o
  -1  12   8        7.17        2.91      3.11 o
   0  12   8      196.05      219.31      8.22 o
   1  12   8        2.99       -2.12      3.28 o
   2  12   8       32.63       29.10      4.26 o
  -1  13   8        8.81        4.84      6.04 o
   0  13   8       37.73       59.37      5.21 o
   1  13   8       57.77       46.85      6.05 o
  -5   0   9       27.15       46.19      5.14 o
  -3   0   9      286.36      201.53      4.64 o
  -1   0   9     2453.16     2518.75     30.87 o
   1   0   9     1551.75     1374.36     17.20 o
   3   0   9       43.32       23.01      1.40 o
   5   0   9       23.93       34.62      7.35 o
  -6   1   9        2.56       -2.20      2.35 o
  -5   1   9       12.27       19.59      2.86 o
  -4   1   9        2.21       13.22      1.93 o
  -3   1   9      284.32      282.52      4.82 o
  -2   1   9      364.80      435.75      5.30 o
  -1   1   9      197.90      225.10      2.92 o
   0   1   9      435.84      489.21      4.96 o
   1   1   9        2.60        2.66      0.63 o
   2   1   9        2.98       -0.48      0.86 o
   3   1   9        0.03        2.12      0.73 o
   4   1   9       32.67       35.52      2.01 o
   5   1   9       47.75       60.33     11.00 o
   6   1   9        8.20       11.53      5.98 o
  -6   2   9        0.53       -2.02      2.33 o
  -5   2   9        8.34        9.43      2.53 o
  -4   2   9      275.09      219.38      7.12 o
  -3   2   9       18.17       31.09      2.47 o
  -2   2   9      821.81      796.33     12.31 o
  -1   2   9     2187.50     2426.38     24.74 o
   0   2   9      375.77      334.65      3.98 o
   1   2   9     1061.14     1042.57     10.05 o
   2   2   9     2657.44     2600.21     23.63 o
   3   2   9      199.40      183.83      3.05 o
   4   2   9       23.78       44.20      1.93 o
   5   2   9       17.09       26.01      4.86 o
   6   2   9        0.12        3.67      5.98 o
  -6   3   9        5.81        1.17      2.69 o
  -5   3   9        0.24        4.71      2.45 o
  -4   3   9      125.05      111.92      4.39 o
  -3   3   9       36.80       34.13      1.55 o
  -2   3   9      292.81      287.57      4.13 o
  -1   3   9      177.07      189.11      3.61 o
   0   3   9     1251.28     1310.21     13.27 o
   1   3   9      375.33      395.60      4.79 o
   2   3   9      570.62      580.72      6.64 o
   3   3   9        1.46       -0.45      0.88 o
   4   3   9       19.06       18.45      1.61 o
   5   3   9       28.64       31.07      5.46 o
   6   3   9        0.20       -0.93      6.12 o
  -5   4   9       27.15       15.39      3.15 o
  -4   4   9        2.36       -0.96      2.25 o
  -3   4   9       20.22       14.39      1.50 o
  -2   4   9      121.37      112.03      2.53 o
  -1   4   9       22.99       18.52      1.32 o
   0   4   9     1486.68     1364.52     17.81 o
   1   4   9      726.64      737.44      8.09 o
   2   4   9        2.10        3.74      0.79 o
   3   4   9        2.95       -1.15      1.15 o
   4   4   9       24.53       15.96      2.00 o
   5   4   9       49.28       46.83      3.14 o
  -5   5   9       42.53       49.60      4.32 o
  -4   5   9        6.62        3.61      2.60 o
  -3   5   9       12.91       15.03      1.76 o
  -2   5   9        0.60        4.21      1.24 o
  -1   5   9      360.13      287.36      4.99 o
   0   5   9        7.57        6.02      1.23 o
   1   5   9      905.36      949.09     11.95 o
   2   5   9        0.49        0.67      0.89 o
   3   5   9       68.42       66.08      3.79 o
   4   5   9      267.08      273.93      6.63 o
   5   5   9        9.00       12.46      2.05 o
  -5   6   9        0.16        0.68      2.83 o
  -4   6   9       10.43        5.91      2.83 o
  -3   6   9      266.48      222.88      6.90 o
  -2   6   9       38.87       41.83      2.61 o
  -1   6   9       24.77       25.76      1.97 o
   0   6   9       23.45       12.19      1.60 o
   1   6   9        0.43        7.12      1.43 o
   2   6   9      296.22      286.79      5.02 o
   3   6   9        6.89        2.27      1.74 o
   4   6   9       12.04       14.52      2.40 o
   5   6   9        1.27        0.76      1.93 o
  -5   7   9       20.62       20.52      7.27 o
  -4   7   9        0.96       -0.26      2.63 o
  -3   7   9      126.00      116.46      7.73 o
  -2   7   9        2.02        2.16      1.83 o
  -1   7   9      184.69      163.90      6.39 o
   0   7   9       36.77       45.31      2.53 o
   1   7   9      303.89      298.49      5.92 o
   2   7   9        7.87        6.73      1.74 o
   3   7   9        1.20       -0.16      1.82 o
   4   7   9        1.10       -0.18      2.02 o
   5   7   9        1.61        2.31      2.18 o
  -5   8   9       17.48       24.13      4.46 o
  -4   8   9        5.68        0.07      3.43 o
  -3   8   9        2.93        4.08      2.92 o
  -2   8   9      201.67      218.15      5.95 o
  -1   8   9      148.24      165.85      4.60 o
   0   8   9       38.38       53.92      2.93 o
   1   8   9      265.50      265.65      5.79 o
   2   8   9       63.54       46.70      3.95 o
   3   8   9       68.18       54.23      3.45 o
   4   8   9       16.08       13.04      2.66 o
   5   8   9       16.66       32.26      8.30 o
  -4   9   9        4.04        5.09      3.42 o
  -3   9   9       42.09       57.50      5.08 o
  -2   9   9      103.95      105.54      5.23 o
  -1   9   9      238.55      258.23      6.68 o
   0   9   9      166.07      160.79      4.78 o
   1   9   9      100.51       93.25      3.75 o
   2   9   9      191.39      171.87      6.46 o
   3   9   9        9.94       10.52      2.58 o
   4   9   9       10.30       14.29      2.91 o
  -4  10   9        3.88        3.34      3.66 o
  -3  10   9        0.37       -1.55      3.08 o
  -2  10   9        0.38       -2.29      2.29 o
  -1  10   9      100.64      100.38      4.84 o
   0  10   9        0.16        0.60      2.06 o
   1  10   9        1.65        4.88      2.32 o
   2  10   9      226.95      228.19      8.16 o
   3  10   9        2.20        0.45      2.44 o
   4  10   9        0.30       -1.65      2.65 o
  -3  11   9        0.15       -3.02      3.40 o
  -2  11   9       58.06       69.64      6.09 o
  -1  11   9      178.77      180.26      6.24 o
   0  11   9        8.11        6.57      3.64 o
   1  11   9       39.76       32.37      4.80 o
   2  11   9      122.94      125.34      5.43 o
   3  11   9        0.24       -1.18      2.59 o
  -2  12   9       31.60       33.58      5.32 o
  -1  12   9       92.95      113.53      6.31 o
   0  12   9        1.30        1.86      3.89 o
   1  12   9       80.61       79.42      6.70 o
   2  12   9        2.09        0.57      2.80 o
  -1  13   9        1.31       -3.05      3.05 o
   0  13   9      136.55      136.79      7.08 o
   1  13   9       80.90      112.46      8.27 o
  -6   0  10        3.84       -1.99      3.56 o
  -4   0  10       26.72        9.54      2.57 o
  -2   0  10      128.86      172.17      4.04 o
   0   0  10     2914.42     2901.64     35.27 o
   2   0  10      210.27      188.22      3.41 o
   4   0  10        0.23        3.18      1.11 o
   6   0  10       27.51       28.62      8.35 o
  -6   1  10        0.34       -2.46      2.46 o
  -5   1  10        7.01        0.37      2.22 o
  -4   1  10      322.96      304.37      6.49 o
  -3   1  10        1.08        4.61      1.07 o
  -2   1  10     1124.02     1043.88     13.08 o
  -1   1  10     1678.68     1560.40     15.71 o
   0   1  10      269.12      234.50      2.93 o
   1   1  10      820.72      815.57      8.07 o
   2   1  10       53.67       41.07      2.07 o
   3   1  10        0.15       -0.17      0.76 o
   4   1  10       20.85       18.64      1.42 o
   5   1  10       31.27       36.23      5.36 o
   6   1  10        0.13        4.52      7.34 o
  -6   2  10        0.03       -1.37      2.60 o
  -5   2  10        1.82        1.60      2.38 o
  -4   2  10        0.36       -0.80      1.79 o
  -3   2  10      166.50      224.53      4.45 o
  -2   2  10       16.00       22.59      1.28 o
  -1   2  10       74.65       93.36      2.26 o
   0   2  10      232.39      232.87      3.10 o
   1   2  10     4561.63     4774.95     42.62 o
   2   2  10      462.22      515.22      5.31 o
   3   2  10       25.73       22.87      1.31 o
   4   2  10        0.11        2.48      1.16 o
   5   2  10        3.61       -0.40      3.88 o
   6   2  10        0.14        5.78      6.56 o
  -6   3  10        0.04       -1.47      2.67 o
  -5   3  10        1.51       -0.02      2.39 o
  -4   3  10       89.47       61.76      4.14 o
  -3   3  10       26.30       35.40      1.88 o
  -2   3  10      477.72      429.28      6.39 o
  -1   3  10       32.39       31.53      2.51 o
   0   3  10      303.95      266.86      4.14 o
   1   3  10        4.40        4.76      0.89 o
   2   3  10       81.27      105.20      2.27 o
   3   3  10      103.51       94.23      3.00 o
   4   3  10        2.27       -0.57      1.27 o
   5   3  10       52.48       56.82      3.82 o
   6   3  10        6.16        4.51      6.34 o
  -5   4  10        6.13        6.00      3.76 o
  -4   4  10       15.09       28.52      3.41 o
  -3   4  10       29.03       27.01      2.36 o
  -2   4  10      212.25      176.22      3.09 o
  -1   4  10       58.69       63.55      2.11 o
   0   4  10      329.81      376.14      6.26 o
   1   4  10       60.57       59.87      1.81 o
   2   4  10        7.65       10.25      1.48 o
   3   4  10        0.13        4.36      1.91 o
   4   4  10      527.24      540.16      8.73 o
   5   4  10       36.16       30.92      2.87 o
  -5   5  10       29.85       33.43      5.14 o
  -4   5  10        9.35        1.25      2.55 o
  -3   5  10      118.87      142.64      5.02 o
  -2   5  10        4.98        9.81      1.36 o
  -1   5  10       52.99       43.44      1.93 o
   0   5  10      293.80      350.84      6.14 o
   1   5  10      352.52      337.37      5.42 o
   2   5  10      139.80      132.34      2.70 o
   3   5  10       38.70       31.52      2.47 o
   4   5  10       28.16       43.60      3.81 o
   5   5  10        0.45       -1.40      2.32 o
  -5   6  10        2.75        7.80      3.33 o
  -4   6  10        1.77       -2.43      2.43 o
  -3   6  10        7.43        0.97      2.59 o
  -2   6  10      175.54      184.23      7.53 o
  -1   6  10      790.51      841.06     12.40 o
   0   6  10       32.68       30.51      2.11 o
   1   6  10      356.51      343.21      6.24 o
   2   6  10        0.17       -1.21      1.21 o
   3   6  10        1.77        3.56      1.83 o
   4   6  10        3.25        1.27      1.94 o
   5   6  10       13.94       16.55      2.40 o
  -5   7  10        3.24       -0.67      3.28 o
  -4   7  10        0.08       -2.56      2.56 o
  -3   7  10       40.86       28.67      3.81 o
  -2   7  10      223.29      225.84      5.84 o
  -1   7  10      338.67      333.85      6.65 o
   0   7  10      335.26      395.26      7.28 o
   1   7  10      143.40      157.08      4.19 o
   2   7  10        0.26       -0.09      1.51 o
   3   7  10       34.86       31.58      2.78 o
   4   7  10        0.01       -0.60      1.96 o
   5   7  10        0.94        2.75      2.19 o
  -4   8  10        2.60        0.25      3.93 o
  -3   8  10       92.76       93.20      5.81 o
  -2   8  10      212.10      206.50      5.83 o
  -1   8  10        1.26       -1.55      1.55 o
   0   8  10      549.07      549.32      9.43 o
   1   8  10       46.32       31.13      2.42 o
   2   8  10       36.91       57.93      4.00 o
   3   8  10        2.62        2.19      2.10 o
   4   8  10       35.38       48.77      3.53 o
  -4   9  10       23.87       31.41      4.74 o
  -3   9  10       14.90       16.47      3.75 o
  -2   9  10        6.36        2.87      2.48 o
  -1   9  10        9.94       22.48      2.73 o
   0   9  10       46.24       44.64      2.89 o
   1   9  10       30.22       49.83      4.77 o
   2   9  10      143.94      147.09      6.11 o
   3   9  10        2.98        2.55      2.41 o
   4   9  10        0.77        2.74      2.53 o
  -4  10  10        2.76        4.66      3.55 o
  -3  10  10        6.14        1.05      3.21 o
  -2  10  10       41.83       44.32      4.03 o
  -1  10  10       47.18       64.71      3.94 o
   0  10  10       87.90       80.33      4.21 o
   1  10  10      408.44      395.02      9.81 o
   2  10  10        0.39        1.25      2.27 o
   3  10  10        3.91        0.13      2.52 o
   4  10  10       26.49       26.83      3.60 o
  -3  11  10        2.02        0.34      5.53 o
  -2  11  10       28.14       23.57      4.54 o
  -1  11  10        0.42        3.44      2.44 o
   0  11  10       24.14       34.67      3.34 o
   1  11  10       84.45       89.73      6.68 o
   2  11  10        0.30       -0.93      2.48 o
   3  11  10        5.97        4.66      2.85 o
  -2  12  10        8.49        4.43      4.05 o
  -1  12  10       26.92       26.19      9.65 o
   0  12  10        7.42        8.83      3.37 o
   1  12  10        7.05        6.24      3.94 o
   2  12  10        0.71        1.45      3.08 o
  -1  13  10        5.44        4.57      4.18 o
   0  13  10        4.68       11.53      4.54 o
   1  13  10       12.70       28.51     10.32 o
  -5   0  11        7.27       -0.82      3.31 o
  -3   0  11      649.80      544.24      9.52 o
  -1   0  11      378.14      434.41      8.27 o
   1   0  11     1118.60     1085.05     14.08 o
   3   0  11       15.08       34.04      1.81 o
   5   0  11       87.58       92.32     10.38 o
  -6   1  11        2.38       -2.55      2.55 o
  -5   1  11        9.94       12.94      2.84 o
  -4   1  11       19.06       34.41      3.31 o
  -3   1  11      760.32      761.90      8.77 o
  -2   1  11      311.42      241.27      4.59 o
  -1   1  11      615.64      665.95      7.57 o
   0   1  11       17.66       16.58      1.11 o
   1   1  11      134.11      116.64      2.45 o
   2   1  11      580.65      549.62      5.56 o
   3   1  11       15.22       19.14      1.17 o
   4   1  11       37.38       44.20      2.01 o
   5   1  11        0.23        1.92      3.81 o
   6   1  11        0.23        0.18      4.38 o
  -6   2  11       47.59       83.61      5.32 o
  -5   2  11       16.29       13.83      2.94 o
  -4   2  11       21.96       43.69      3.64 o
  -3   2  11       94.28       85.87      3.56 o
  -2   2  11       27.02       28.30      1.53 o
  -1   2  11        0.34       -0.80      0.80 o
   0   2  11      943.06      874.19      9.95 o
   1   2  11       53.50       84.46      2.07 o
   2   2  11        3.47        4.78      0.75 o
   3   2  11       45.21       36.06      1.59 o
   4   2  11        0.65       -1.08      1.17 o
   5   2  11       30.69       34.01      6.16 o
   6   2  11        0.78       -0.01      7.72 o
  -5   3  11       11.27       21.40      3.33 o
  -4   3  11        7.52        1.26      2.34 o
  -3   3  11       59.18       53.12      3.11 o
  -2   3  11       46.42       55.71      2.05 o
  -1   3  11     2039.43     2024.36     21.71 o
   0   3  11       50.07       67.72      5.21 o
   1   3  11       82.03       75.38      1.96 o
   2   3  11      289.82      277.61      3.85 o
   3   3  11      986.13      927.95     13.02 o
   4   3  11       54.94       54.22      2.45 o
   5   3  11        0.00        0.95      1.78 o
  -5   4  11       42.69       52.79      4.79 o
  -4   4  11      103.85       92.89      5.72 o
  -3   4  11       93.88       98.41      3.52 o
  -2   4  11        1.73        0.91      0.92 o
  -1   4  11        3.62        0.92      1.02 o
   0   4  11       22.08       21.89      1.65 o
   1   4  11      212.06      187.67      3.31 o
   2   4  11      149.16      139.38      3.14 o
   3   4  11      360.31      365.84      6.58 o
   4   4  11       99.68      134.16      6.87 o
   5   4  11       23.33       24.73      4.20 o
  -5   5  11        0.27       -0.27      3.12 o
  -4   5  11        1.53       -0.40      3.74 o
  -3   5  11      257.60      273.14      7.30 o
  -2   5  11       49.87       58.16      2.60 o
  -1   5  11      299.55      273.86      5.04 o
   0   5  11       32.39       40.00      2.33 o
   1   5  11        1.47        0.49      1.20 o
   2   5  11      105.92      106.33      2.90 o
   3   5  11        0.97       -1.48      1.64 o
   4   5  11        0.04        0.00      2.06 o
   5   5  11        6.60        4.01      1.93 o
  -5   6  11       16.80       22.11      3.98 o
  -4   6  11       27.69       30.59      3.90 o
  -3   6  11        0.07       -1.68      2.58 o
  -2   6  11       26.51       23.52      3.09 o
  -1   6  11       16.45       23.20      2.13 o
   0   6  11      245.36      247.19      5.22 o
   1   6  11       42.50       59.18      2.63 o
   2   6  11        2.43        1.27      1.32 o
   3   6  11       26.59       31.03      2.61 o
   4   6  11       73.92       63.88      3.47 o
   5   6  11        5.96        6.21      2.15 o
  -5   7  11       13.05        6.36      3.59 o
  -4   7  11        7.19       17.91      3.60 o
  -3   7  11      188.75      179.44      7.60 o
  -2   7  11      160.19      152.64      4.83 o
  -1   7  11      716.92      737.44     11.58 o
   0   7  11     1169.91     1086.70     15.64 o
   1   7  11        0.40        2.71      1.58 o
   2   7  11       19.30       20.16      2.40 o
   3   7  11        0.13       -0.66      1.88 o
   4   7  11        0.78        0.77      2.08 o
   5   7  11        4.18        2.40      2.34 o
  -4   8  11        2.99        1.92      7.08 o
  -3   8  11        6.31        6.03      3.08 o
  -2   8  11      102.88       99.65      4.27 o
  -1   8  11       43.88       36.10      2.80 o
   0   8  11       29.96       43.30      2.77 o
   1   8  11        0.69       -1.50      1.50 o
   2   8  11       32.61       33.57      3.40 o
   3   8  11        6.31        8.30      2.99 o
   4   8  11       59.65       66.23      4.01 o
  -4   9  11        1.32       -2.64      3.88 o
  -3   9  11       17.94       18.02      3.95 o
  -2   9  11       28.21       29.06      3.44 o
  -1   9  11      181.30      165.81      5.47 o
   0   9  11       28.47       24.69      3.44 o
   1   9  11        1.44        1.81      1.78 o
   2   9  11        7.59        4.94      2.69 o
   3   9  11        1.37        1.56      2.36 o
   4   9  11        0.54        0.90      2.54 o
  -3  10  11        1.20        3.49      6.79 o
  -2  10  11        4.31        2.02      2.57 o
  -1  10  11       22.77       27.44      4.04 o
   0  10  11       44.72       61.06      3.83 o
   1  10  11        0.19        4.30      2.44 o
   2  10  11       33.73       29.37      3.83 o
   3  10  11       11.31        0.54      2.56 o
  -3  11  11       82.96       99.37      7.41 o
  -2  11  11        0.82        2.66      3.57 o
  -1  11  11      113.77      113.26      5.20 o
   0  11  11       13.66       12.20      4.15 o
   1  11  11      362.35      364.28     12.95 o
   2  11  11        0.71       -0.22      2.46 o
   3  11  11        0.81       -2.47      2.47 o
  -2  12  11       88.64       86.10     12.71 o
  -1  12  11        0.74       -1.44      2.73 o
   0  12  11       14.96       16.14      3.64 o
   1  12  11       55.93       73.22      8.90 o
   2  12  11        0.39        0.74      3.20 o
   0  13  11       37.24       31.08      5.60 o
  -6   0  12        0.61       -3.51      3.51 o
  -4   0  12      307.96      262.53     11.72 o
  -2   0  12        4.62       14.72      1.69 o
   0   0  12      883.60      888.26     15.59 o
   2   0  12        5.37        2.76      0.99 o
   4   0  12       28.65       45.86      3.39 o
   6   0  12       19.26       19.06      7.82 o
  -6   1  12        3.06        5.02      3.07 o
  -5   1  12        5.40       14.46      3.82 o
  -4   1  12      383.65      416.98     12.79 o
  -3   1  12      502.14      579.14      8.26 o
  -2   1  12       47.57       49.66      1.78 o
  -1   1  12     1050.17      977.91     10.56 o
   0   1  12      734.07      670.88      8.73 o
   1   1  12      191.17      151.68      2.44 o
   2   1  12       21.24       21.36      1.02 o
   3   1  12        0.90       -0.55      1.08 o
   4   1  12       10.20        8.95      1.40 o
   5   1  12        1.97       -3.51      3.51 o
  -5   2  12        1.85       -2.23      2.23 o
  -4   2  12        4.64        1.08      2.36 o
  -3   2  12       67.30       78.34      2.67 o
  -2   2  12       29.92       39.61      1.79 o
  -1   2  12       21.58        4.64      1.04 o
   0   2  12      917.67      959.98     10.90 o
   1   2  12       84.02       89.63      1.97 o
   2   2  12      144.03      155.89      2.58 o
   3   2  12        1.26        0.85      1.35 o
   4   2  12        0.02        0.94      1.32 o
   5   2  12        7.19        8.94      5.97 o
  -5   3  12       40.41       45.68      4.14 o
  -4   3  12      224.37      262.23      8.57 o
  -3   3  12        4.27        4.75      1.49 o
  -2   3  12      215.57      201.27      4.79 o
  -1   3  12        0.11        1.89      1.00 o
   0   3  12     1495.36     1472.32     17.29 o
   1   3  12     1202.75     1261.25     13.04 o
   2   3  12      127.20      122.47      2.51 o
   3   3  12        7.42       13.42      2.10 o
   4   3  12        3.78       -1.39      1.78 o
   5   3  12        4.10        5.15      1.96 o
  -5   4  12        7.27        6.51      2.81 o
  -4   4  12       55.16       76.16      4.95 o
  -3   4  12       72.31       75.34      3.29 o
  -2   4  12       57.86       39.96      1.70 o
  -1   4  12       96.97      114.93      2.89 o
   0   4  12     1537.96     1476.77     19.46 o
   1   4  12       24.19       21.28      1.40 o
   2   4  12        1.53       -0.68      0.79 o
   3   4  12      224.57      165.85      4.56 o
   4   4  12        6.84        9.78      1.85 o
   5   4  12        2.73        3.13      2.74 o
  -5   5  12        5.01        5.73      3.08 o
  -4   5  12        0.78       -0.26      2.49 o
  -3   5  12      163.55      192.99      8.48 o
  -2   5  12       67.59       36.64      2.29 o
  -1   5  12     1372.19     1362.06     16.95 o
   0   5  12      928.95      918.79     13.14 o
   1   5  12        1.99       -0.24      1.21 o
   2   5  12      155.38      164.25      4.31 o
   3   5  12       51.53       64.19      3.22 o
   4   5  12       64.15       56.73      3.71 o
   5   5  12        8.99       10.09      2.14 o
  -5   6  12       30.84       32.40      4.35 o
  -4   6  12        2.08        2.67      2.68 o
  -3   6  12       60.02       37.98      4.09 o
  -2   6  12      223.09      235.13      5.87 o
  -1   6  12     1449.62     1362.53     18.77 o
   0   6  12       55.66       49.75      2.69 o
   1   6  12       67.02       58.59      2.68 o
   2   6  12       50.05       41.67      2.49 o
   3   6  12       32.65       44.63      3.81 o
   4   6  12        6.79        2.66      2.08 o
   5   6  12        5.36        7.09      2.79 o
  -5   7  12        0.23        1.36      3.31 o
  -4   7  12        8.66       12.66      3.58 o
  -3   7  12        1.25        0.69      2.66 o
  -2   7  12       14.90        7.05      2.11 o
  -1   7  12        1.03       -0.66      1.49 o
   0   7  12      143.54      119.16      3.95 o
   1   7  12      649.07      696.86     10.99 o
   2   7  12       57.14       51.43      3.69 o
   3   7  12       32.57       41.84      3.12 o
   4   7  12        0.06       -1.95      1.95 o
   5   7  12        2.34        1.15      2.36 o
  -4   8  12        7.79       -1.80      3.27 o
  -3   8  12      120.66      135.74      6.96 o
  -2   8  12        4.58        3.83      2.05 o
  -1   8  12        2.49        4.18      2.58 o
   0   8  12      114.54       94.97      3.70 o
   1   8  12        0.20       -0.92      1.62 o
   2   8  12        4.98        5.19      2.49 o
   3   8  12        3.88        3.96      2.30 o
   4   8  12       43.89       32.50      3.31 o
  -4   9  12        7.75       11.11      3.99 o
  -3   9  12        4.54        9.46      3.59 o
  -2   9  12      109.65      100.81      5.30 o
  -1   9  12       27.80       24.24      2.81 o
   0   9  12       56.06       66.18      3.47 o
   1   9  12       13.15       22.69      2.80 o
   2   9  12       18.27       27.96      3.58 o
   3   9  12       19.12       16.50      2.87 o
   4   9  12       74.95       97.83      5.29 o
  -3  10  12        5.65        7.74      3.84 o
  -2  10  12        1.87       -2.77      2.77 o
  -1  10  12        7.00        7.08      2.48 o
   0  10  12       54.17       49.12      5.14 o
   1  10  12      182.08      167.01      7.01 o
   2  10  12        0.77       -0.79      2.73 o
   3  10  12        3.86       11.27      2.97 o
  -3  11  12        8.99       17.91      4.76 o
  -2  11  12        0.35        3.62      3.63 o
  -1  11  12       18.77       23.04      4.09 o
   0  11  12       71.50       46.93      4.52 o
   1  11  12       32.07       52.11      5.94 o
   2  11  12        6.18        7.86      2.95 o
   3  11  12        5.87        6.97      2.98 o
  -2  12  12        8.68        0.88      4.00 o
  -1  12  12       20.90       18.58      4.94 o
   0  12  12       50.82       49.58      6.93 o
   1  12  12        6.98       12.20      4.38 o
   2  12  12       49.93       57.55      5.25 o
  -5   0  13       20.82       16.50      4.53 o
  -3   0  13      311.24      263.46     10.47 o
  -1   0  13     1977.65     2000.64     28.40 o
   1   0  13      418.39      437.98      6.76 o
   3   0  13       20.64       44.22      3.40 o
   5   0  13       43.83       51.36      8.94 o
  -5   1  13        2.04        2.64      2.61 o
  -4   1  13      119.19      116.22      6.98 o
  -3   1  13        7.94        5.18      1.39 o
  -2   1  13      521.83      438.18      5.80 o
  -1   1  13      223.00      234.92      3.72 o
   0   1  13     1722.10     1806.73     21.02 o
   1   1  13       50.07       50.83      1.54 o
   2   1  13        1.93        1.12      0.65 o
   3   1  13       37.26       35.42      1.86 o
   4   1  13        2.48        3.72      1.41 o
   5   1  13        1.60        2.45      2.74 o
  -5   2  13        0.01        3.06      2.64 o
  -4   2  13       11.78        1.35      2.46 o
  -3   2  13      150.08      127.93      5.96 o
  -2   2  13      488.33      508.77      7.56 o
  -1   2  13        6.67        5.70      1.09 o
   0   2  13       61.16       41.95      1.66 o
   1   2  13       53.09       77.26      1.92 o
   2   2  13       72.27       80.66      2.97 o
   3   2  13      187.16      192.37      4.38 o
   4   2  13        1.24        2.96      1.46 o
   5   2  13        5.81        3.75      1.80 o
  -5   3  13        8.93        4.46      2.70 o
  -4   3  13        4.15       12.00      2.99 o
  -3   3  13       61.92       53.51      2.83 o
  -2   3  13        2.81        1.30      1.15 o
  -1   3  13       27.45       27.98      2.31 o
   0   3  13       12.85       20.53      1.48 o
   1   3  13      219.83      202.10      3.51 o
   2   3  13       10.07        9.54      1.11 o
   3   3  13       74.67       75.52      3.00 o
   4   3  13        8.01        6.64      1.71 o
   5   3  13        3.82       10.40      3.00 o
  -5   4  13        2.40        2.15      2.85 o
  -4   4  13        7.91       10.21      4.48 o
  -3   4  13      137.95      118.85      5.27 o
  -2   4  13      137.85      127.31      3.22 o
  -1   4  13      407.72      428.79      6.76 o
   0   4  13       31.87       39.52      2.00 o
   1   4  13       78.84       92.74      2.69 o
   2   4  13       22.36       19.73      1.45 o
   3   4  13       41.63       50.91      2.83 o
   4   4  13        4.95        1.22      1.66 o
   5   4  13       30.47       32.42      2.42 o
  -5   5  13        7.42       16.22      3.68 o
  -4   5  13       15.76       14.25      3.21 o
  -3   5  13       57.32       40.40      4.79 o
  -2   5  13       45.36       43.64      2.78 o
  -1   5  13      175.13      166.60      4.35 o
   0   5  13       13.43       23.32      2.58 o
   1   5  13       64.48       50.48      2.10 o
   2   5  13       22.34       18.61      1.76 o
   3   5  13        0.01        0.07      1.53 o
   4   5  13        8.78        4.79      2.03 o
   5   5  13        5.36        3.74      2.02 o
  -5   6  13       13.54        6.73      3.40 o
  -4   6  13        0.17       -0.08      2.79 o
  -3   6  13        8.41        7.19      6.93 o
  -2   6  13       59.09       50.82      3.10 o
  -1   6  13      553.47      516.76      8.84 o
   0   6  13        9.44        6.53      1.79 o
   1   6  13      166.86      138.15      3.93 o
   2   6  13      144.28      155.06      4.93 o
   3   6  13        3.10        6.94      2.27 o
   4   6  13       11.07       11.50      2.36 o
   5   6  13        3.89        0.99      2.15 o
  -4   7  13       34.80       49.20      4.96 o
  -3   7  13        3.82        3.87      5.78 o
  -2   7  13      117.12      121.82      4.68 o
  -1   7  13      104.51      109.30      3.80 o
   0   7  13       13.58       16.91      2.12 o
   1   7  13        5.52        8.05      1.88 o
   2   7  13        6.26        7.24      2.47 o
   3   7  13        6.05        3.80      2.12 o
   4   7  13        8.17        7.35      2.59 o
  -4   8  13        4.75        6.98      3.73 o
  -3   8  13        1.48       -1.03      2.89 o
  -2   8  13        0.03       -0.21      1.93 o
  -1   8  13       36.29       39.43      3.40 o
   0   8  13       26.68       16.31      2.18 o
   1   8  13       22.46       29.14      2.49 o
   2   8  13        4.35       -0.17      2.37 o
   3   8  13        0.86        1.76      2.22 o
   4   8  13        9.53        7.35      2.61 o
  -4   9  13       59.02       75.25      6.33 o
  -3   9  13       22.93       44.19      5.05 o
  -2   9  13      105.60      103.48      5.36 o
  -1   9  13        5.40        4.93      2.27 o
   0   9  13       54.65       54.69      3.58 o
   1   9  13       19.93       28.20      3.03 o
   2   9  13        1.15        0.78      2.63 o
   3   9  13       46.05       49.64      3.84 o
   4   9  13       34.17       36.17      4.86 o
  -3  10  13       34.41       47.40      8.63 o
  -2  10  13       12.72       11.94      5.92 o
  -1  10  13       27.78       33.14      3.37 o
   0  10  13      178.40      187.90      7.54 o
   1  10  13       12.53        7.07      3.14 o
   2  10  13       22.34       25.05      3.78 o
   3  10  13       29.39       21.38      3.33 o
  -2  11  13        7.72        6.18      3.92 o
  -1  11  13       62.98       55.42      4.17 o
   0  11  13      165.34      200.01     10.73 o
   1  11  13        6.04        1.96      5.55 o
   2  11  13        1.01        2.82      2.86 o
  -1  12  13       35.58       24.80      4.11 o
   0  12  13        9.56        6.53      3.31 o
   1  12  13       33.97       39.77      5.72 o
  -4   0  14       62.53       52.46      5.96 o
  -2   0  14      144.64      142.69      4.24 o
   0   0  14       32.07       40.35      2.61 o
   2   0  14       87.77       59.02      3.00 o
   4   0  14       57.53       57.47      3.29 o
  -5   1  14       12.28       20.55      3.50 o
  -4   1  14        0.72       -1.02      3.00 o
  -3   1  14        7.13        0.87      1.46 o
  -2   1  14        7.06        2.11      1.08 o
  -1   1  14        2.03       -0.44      0.87 o
   0   1  14      101.58      119.78      4.04 o
   1   1  14       24.46       21.14      1.18 o
   2   1  14       72.64       79.32      3.61 o
   3   1  14       12.93       16.47      1.95 o
   4   1  14       12.17       12.10      2.83 o
   5   1  14        8.44        6.34      2.67 o
  -5   2  14        1.31       -1.48      2.40 o
  -4   2  14       22.77       20.44      3.32 o
  -3   2  14        0.03       -0.39      1.44 o
  -2   2  14       31.40       23.76      1.69 o
  -1   2  14      584.57      549.14      6.88 o
   0   2  14       49.15       50.37      1.83 o
   1   2  14      312.75      303.16      4.03 o
   2   2  14      110.95       96.36      2.20 o
   3   2  14       20.92       27.06      3.62 o
   4   2  14       46.09       34.36      2.21 o
   5   2  14        2.82        2.13      1.91 o
  -5   3  14        8.25        5.76      3.02 o
  -4   3  14        0.03        2.55      2.70 o
  -3   3  14      126.39      107.67      3.89 o
  -2   3  14      864.97      866.75     10.81 o
  -1   3  14        4.95        4.82      1.31 o
   0   3  14       38.98       31.86      3.12 o
   1   3  14       14.20       16.12      1.33 o
   2   3  14      127.69      110.97      2.97 o
   3   3  14       92.84      103.69      3.49 o
   4   3  14       63.68       62.39      2.88 o
   5   3  14        8.31        9.14      1.79 o
  -5   4  14       58.51       55.86      4.95 o
  -4   4  14       90.29       77.02     11.14 o
  -3   4  14       76.26       72.32      3.99 o
  -2   4  14       68.57       72.01      3.26 o
  -1   4  14        0.09       -1.28      1.28 o
   0   4  14      435.48      424.79      6.31 o
   1   4  14        1.97        2.16      1.17 o
   2   4  14      195.60      188.41      4.45 o
   3   4  14       18.92       26.03      2.23 o
   4   4  14       59.87       58.27      5.80 o
   5   4  14        7.20       11.51      1.99 o
  -5   5  14        0.09       -1.16      3.02 o
  -4   5  14       92.70       77.21      6.79 o
  -3   5  14       15.65        7.14      2.91 o
  -2   5  14       52.34       49.93      2.93 o
  -1   5  14      187.16      177.43      4.54 o
   0   5  14      357.94      408.12      7.27 o
   1   5  14      128.83      140.35      3.32 o
   2   5  14      197.51      232.54      4.65 o
   3   5  14        1.79       -1.17      1.52 o
   4   5  14        0.79       -0.35      1.92 o
   5   5  14        2.02        1.17      1.97 o
  -5   6  14        8.73       11.32      3.77 o
  -4   6  14        0.30        0.34      2.80 o
  -3   6  14       22.96       15.89      3.30 o
  -2   6  14       85.74       74.48      3.65 o
  -1   6  14       18.65       21.27      2.13 o
   0   6  14      286.45      265.94      5.83 o
   1   6  14       13.68        5.22      1.70 o
   2   6  14       76.49       74.19      3.72 o
   3   6  14       38.31       23.78      2.66 o
   4   6  14        0.98        1.92      2.15 o
   5   6  14       10.03       11.85      2.50 o
  -4   7  14        0.17        0.93      3.13 o
  -3   7  14       23.13       18.42      3.64 o
  -2   7  14       48.80       40.55      3.31 o
  -1   7  14      361.63      364.81      9.80 o
   0   7  14        3.19        4.21      1.74 o
   1   7  14      264.22      280.36      6.08 o
   2   7  14       87.74       68.41      4.28 o
   3   7  14       10.31       19.11      2.70 o
   4   7  14        0.55       -2.17      2.17 o
  -4   8  14       43.56       40.94      6.40 o
  -3   8  14       72.97       64.38      5.51 o
  -2   8  14       38.36       49.71      3.45 o
  -1   8  14       73.26       63.71      3.76 o
   0   8  14       66.49       57.35      3.19 o
   1   8  14       41.42       39.71      3.18 o
   2   8  14       32.75       30.67      3.49 o
   3   8  14       12.55       11.02      2.64 o
   4   8  14        2.83        8.98      3.08 o
  -4   9  14        1.21        1.71      3.69 o
  -3   9  14       20.76       18.82      4.32 o
  -2   9  14        8.68       14.77      3.07 o
  -1   9  14       77.65       97.72      4.62 o
   0   9  14      261.45      289.55      7.44 o
   1   9  14       49.31       45.83      4.26 o
   2   9  14       80.19       92.08      5.34 o
   3   9  14       66.14       63.82      4.25 o
  -3  10  14        1.07        3.47      3.99 o
  -2  10  14        1.87       -0.49      3.41 o
  -1  10  14       90.81      105.29      4.99 o
   0  10  14       40.05       32.12      3.29 o
   1  10  14        2.19       -2.76      2.76 o
   2  10  14       18.35       12.84      3.38 o
   3  10  14        2.90       -1.14      2.57 o
  -2  11  14       16.24       19.75      9.42 o
  -1  11  14       40.23       56.52      5.99 o
   0  11  14      190.33      228.16      9.01 o
   1  11  14        8.35        1.50      3.59 o
   2  11  14      131.92      137.53      6.06 o
  -1  12  14       19.63       16.03      3.76 o
   0  12  14        5.47        6.98      4.20 o
   1  12  14       82.84      104.29      8.04 o
  -5   0  15       23.24       50.85      6.45 o
  -3   0  15      752.39      743.60     25.83 o
  -1   0  15       67.73       70.18      4.60 o
   1   0  15        1.35       17.49      1.63 o
   3   0  15       46.57       27.12      2.61 o
   5   0  15        0.28       -1.84      4.72 o
  -5   1  15        0.43       -1.20      2.52 o
  -4   1  15      110.43       89.36      5.21 o
  -3   1  15        7.15        1.43      1.62 o
  -2   1  15      334.18      272.94      4.52 o
  -1   1  15       33.59       24.16      1.69 o
   0   1  15     1222.79     1185.24     14.67 o
   1   1  15      479.74      480.34      8.80 o
   2   1  15      192.59      185.52      4.39 o
   3   1  15       32.34       38.85      2.09 o
   4   1  15        3.36        8.38      3.08 o
   5   1  15        0.22        0.14      1.91 o
  -5   2  15        0.07       -2.66      2.66 o
  -4   2  15       18.32       30.32      3.78 o
  -3   2  15       42.53       40.90      2.68 o
  -2   2  15      295.94      319.77      5.33 o
  -1   2  15        3.86        4.45      1.29 o
   0   2  15        8.86       19.50      1.59 o
   1   2  15       24.18       28.17      1.47 o
   2   2  15        4.18        7.09      1.02 o
   3   2  15       62.03       68.63      2.95 o
   4   2  15       17.72        5.19      2.35 o
   5   2  15       25.64       35.63      2.56 o
  -5   3  15        0.33       -2.53      2.53 o
  -4   3  15        6.79       18.61      3.39 o
  -3   3  15       13.74        7.83      2.26 o
  -2   3  15       94.29      101.86      4.29 o
  -1   3  15      595.46      577.61      9.17 o
   0   3  15      130.66      111.05      2.83 o
   1   3  15      575.42      558.22      7.86 o
   2   3  15      102.29      119.36      3.77 o
   3   3  15       19.51       16.82      2.00 o
   4   3  15       75.28       77.45      3.22 o
   5   3  15       37.91       48.80      2.63 o
  -5   4  15        3.61        3.96      3.10 o
  -4   4  15        5.60       14.54      5.38 o
  -3   4  15        0.09       -1.22      2.86 o
  -2   4  15        0.45       -0.63      1.56 o
  -1   4  15       10.26       13.84      1.86 o
   0   4  15       60.33       86.97      2.60 o
   1   4  15        7.00        2.49      1.27 o
   2   4  15        2.65        1.83      1.39 o
   3   4  15       12.71       12.82      1.97 o
   4   4  15       38.79       25.67      2.39 o
   5   4  15        3.35       -0.52      1.92 o
  -5   5  15        1.41        2.97      5.29 o
  -4   5  15        1.23        6.59      3.02 o
  -3   5  15       89.59       95.29      5.65 o
  -2   5  15       35.45       41.10      3.67 o
  -1   5  15        3.02        3.08      1.65 o
   0   5  15      442.98      427.57     11.23 o
   1   5  15       43.62       34.08      1.97 o
   2   5  15       40.30       45.53      2.69 o
   3   5  15        1.17       -0.51      1.70 o
   4   5  15       58.23       66.15      3.56 o
   5   5  15       23.48       20.24      5.13 o
  -4   6  15        1.24       -2.73      2.73 o
  -3   6  15        1.75        2.26      2.88 o
  -2   6  15        0.45        2.18      1.85 o
  -1   6  15        0.78        0.02      1.51 o
   0   6  15      585.20      593.20      9.88 o
   1   6  15       41.53       46.74      2.96 o
   2   6  15        1.60        3.23      2.05 o
   3   6  15        2.10       -0.54      1.95 o
   4   6  15       16.01       18.21      2.68 o
  -4   7  15        4.17        8.95      6.81 o
  -3   7  15        0.00       -1.99      2.71 o
  -2   7  15       97.71       99.22      4.37 o
  -1   7  15        4.11        8.91      2.13 o
   0   7  15       28.91       19.39      2.26 o
   1   7  15       10.74        7.98      2.10 o
   2   7  15       33.08       25.50      2.81 o
   3   7  15        0.11        0.14      2.08 o
   4   7  15        0.06       -2.25      2.25 o
  -4   8  15        1.51        2.90      3.62 o
  -3   8  15        6.06        5.20      6.58 o
  -2   8  15        0.42       -1.03      2.08 o
  -1   8  15      113.99      114.67      4.76 o
   0   8  15       75.95       85.58      3.79 o
   1   8  15       18.65       12.55      2.48 o
   2   8  15       16.97       11.53      3.00 o
   3   8  15        0.00       -1.19      2.28 o
   4   8  15        5.68        2.74      2.62 o
  -3   9  15       33.26       44.81      5.59 o
  -2   9  15        9.80        6.24      2.89 o
  -1   9  15        0.13        2.80      2.26 o
   0   9  15        0.35        1.86      2.21 o
   1   9  15       45.21       58.95      4.65 o
   2   9  15        6.07        2.46      2.82 o
   3   9  15        0.41        2.09      2.58 o
  -3  10  15       34.31       37.48      5.59 o
  -2  10  15       72.05       88.00      6.78 o
  -1  10  15       12.39       15.00      2.87 o
   0  10  15       40.53       33.90      4.30 o
   1  10  15       10.28       14.30      4.12 o
   2  10  15        5.94        3.91      3.20 o
   3  10  15        5.11        0.84      2.95 o
  -2  11  15        0.94       -3.59      3.59 o
  -1  11  15        0.02       -0.91      2.83 o
   0  11  15        5.49        0.67      2.86 o
   1  11  15       11.62        0.50      3.80 o
   2  11  15       15.59       23.37      3.59 o
   0  12  15        1.68       -0.95      3.85 o
  -4   0  16       37.92       24.27      5.14 o
  -2   0  16      272.74      263.97      6.32 o
   0   0  16       35.74       28.89      2.53 o
   2   0  16       12.56       21.52      2.18 o
   4   0  16        0.05       -0.33      2.05 o
  -5   1  16        7.54       20.87      3.79 o
  -4   1  16       11.56       12.72      3.07 o
  -3   1  16       11.28       18.99      2.26 o
  -2   1  16       34.66       34.01      2.10 o
  -1   1  16      693.77      665.44      9.33 o
   0   1  16       16.10       18.57      4.44 o
   1   1  16        8.27        9.05      1.41 o
   2   1  16        7.49        6.63      1.12 o
   3   1  16        0.34        2.23      1.54 o
   4   1  16        0.24        0.67      1.57 o
   5   1  16       11.70       13.93      1.91 o
  -5   2  16        0.04       -2.66      2.66 o
  -4   2  16        0.04       -0.25      2.37 o
  -3   2  16      109.17      127.73      4.77 o
  -2   2  16      192.03      199.58      5.21 o
  -1   2  16        2.54        4.52      1.38 o
   0   2  16       75.43       72.35      2.27 o
   1   2  16      297.98      283.27      4.73 o
   2   2  16       29.03       25.95      1.52 o
   3   2  16      164.96      170.88      7.58 o
   4   2  16       15.66       15.45      2.02 o
   5   2  16        1.75        2.82      2.16 o
  -5   3  16       22.05       23.10      7.37 o
  -4   3  16        0.46        5.36      2.91 o
  -3   3  16       39.38       53.79      3.64 o
  -2   3  16      464.02      459.58      8.93 o
  -1   3  16       56.22       58.33      2.72 o
   0   3  16      173.29      164.25      3.57 o
   1   3  16      314.68      328.70      5.48 o
   2   3  16       10.80       14.71      1.94 o
   3   3  16       34.87       38.88      2.51 o
   4   3  16       12.66       12.05      2.01 o
   5   3  16        8.10       12.43      1.99 o
  -5   4  16       11.90       27.24      5.33 o
  -4   4  16        2.22        0.58      2.93 o
  -3   4  16        1.87       -0.26      3.55 o
  -2   4  16       54.07       51.19      3.00 o
  -1   4  16        0.38       -1.51      1.51 o
   0   4  16       77.50       57.48      2.92 o
   1   4  16      430.93      462.36      7.05 o
   2   4  16       68.53       69.13      3.40 o
   3   4  16       21.91       28.89      2.38 o
   4   4  16       18.04       16.78      2.26 o
   5   4  16        1.97        2.45      1.89 o
  -5   5  16       35.39       45.78      5.07 o
  -4   5  16        2.34        0.90      2.84 o
  -3   5  16       71.72       94.55      6.56 o
  -2   5  16      170.64      148.36      4.82 o
  -1   5  16       78.08       78.90      3.25 o
   0   5  16      384.55      400.79      7.48 o
   1   5  16       26.87       22.73      2.64 o
   2   5  16       45.05       62.64      3.01 o
   3   5  16       31.50       27.13      2.50 o
   4   5  16       13.41       25.70      2.58 o
   5   5  16        5.37        0.43      2.12 o
  -4   6  16        0.07        0.83      4.61 o
  -3   6  16       74.93       76.81      6.20 o
  -2   6  16        4.53        1.66      1.86 o
  -1   6  16       61.47       62.02      3.41 o
   0   6  16      137.60      126.04      4.12 o
   1   6  16       99.15       78.45      3.32 o
   2   6  16       13.43       13.83      2.40 o
   3   6  16       28.27       19.77      2.72 o
   4   6  16        8.91        9.15      2.49 o
  -4   7  16        3.09        1.46      3.40 o
  -3   7  16       28.58       26.30      4.43 o
  -2   7  16        1.49       -1.33      1.97 o
  -1   7  16      179.67      209.44      6.01 o
   0   7  16        3.50        1.16      1.73 o
   1   7  16       88.48      104.72      4.40 o
   2   7  16       17.34       12.05      2.49 o
   3   7  16        3.58       -0.81      2.18 o
   4   7  16       29.02       34.75      3.38 o
  -4   8  16        0.24       -1.22      3.41 o
  -3   8  16       50.28       46.33      5.31 o
  -2   8  16       95.33       99.63      5.40 o
  -1   8  16        2.54        4.38      2.26 o
   0   8  16        7.79        0.58      1.90 o
   1   8  16        4.57       12.05      3.04 o
   2   8  16       19.44       14.81      4.75 o
   3   8  16       15.61       16.57      4.23 o
   4   8  16        0.06        0.23      2.56 o
  -3   9  16       65.61       54.98      5.90 o
  -2   9  16       79.09      102.62      5.70 o
  -1   9  16       24.14       25.56      3.14 o
   0   9  16       51.43       71.30      4.16 o
   1   9  16       25.28       12.22      3.32 o
   2   9  16       23.11       35.34      4.07 o
   3   9  16        1.48        0.79      2.62 o
  -3  10  16        6.97        8.12      4.44 o
  -2  10  16       51.02       60.44      7.64 o
  -1  10  16        0.96        0.92      3.06 o
   0  10  16       30.63       32.23      5.28 o
   1  10  16        0.48       -3.37      3.37 o
   2  10  16       18.55       18.64      3.26 o
   3  10  16        1.54       -5.39      5.79 o
  -2  11  16       10.91        2.47      4.16 o
  -1  11  16       12.96       15.41      4.36 o
   0  11  16       18.96       14.98      4.59 o
   1  11  16        3.91        7.14      6.86 o
   2  11  16       21.98       25.00      4.39 o
  -5   0  17       10.13        3.34      4.40 o
  -3   0  17      601.84      647.37     16.46 o
  -1   0  17        0.81       -0.60      1.74 o
   1   0  17       21.94       27.89      2.43 o
   3   0  17        7.02        7.79      2.28 o
   5   0  17        4.55        4.60      2.83 o
  -5   1  17       19.19       24.02      4.02 o
  -4   1  17       66.62       56.31      4.59 o
  -3   1  17       71.31       71.40      3.48 o
  -2   1  17       92.08       93.81      3.67 o
  -1   1  17       98.34      123.29      3.81 o
   0   1  17      184.06      166.00      3.77 o
   1   1  17      203.81      194.81      3.73 o
   2   1  17        4.51        3.57      1.49 o
   3   1  17       10.53       14.17      1.78 o
   4   1  17        2.41        3.32      1.71 o
   5   1  17        8.88        8.16      1.89 o
  -5   2  17        0.21       -1.47      2.97 o
  -4   2  17        7.21        4.58      2.84 o
  -3   2  17        1.38       -0.42      1.98 o
  -2   2  17        0.68        1.74      1.64 o
  -1   2  17       63.89       60.28      2.81 o
   0   2  17       44.33       28.65      1.68 o
   1   2  17        2.27        3.81      1.27 o
   2   2  17      198.42      195.23      4.31 o
   3   2  17       50.25       42.61      2.61 o
   4   2  17        2.08        1.03      2.61 o
   5   2  17        5.34        0.82      1.78 o
  -5   3  17       14.92       19.50      4.97 o
  -4   3  17       17.45       20.46      3.68 o
  -3   3  17        1.24        0.23      2.60 o
  -2   3  17        8.91        9.59      1.85 o
  -1   3  17      712.75      670.85     10.59 o
   0   3  17      237.75      250.69      4.66 o
   1   3  17       10.37        5.02      1.43 o
   2   3  17        0.80       -1.50      1.50 o
   3   3  17        4.18       14.07      2.04 o
   4   3  17       34.15       27.84      2.47 o
   5   3  17        3.16        3.67      1.85 o
  -5   4  17       33.14       32.22      4.60 o
  -4   4  17       64.33       48.74      4.72 o
  -3   4  17       28.36       34.86      4.06 o
  -2   4  17       49.86       48.01      2.99 o
  -1   4  17        0.03       -2.18      2.18 o
   0   4  17      203.94      179.20      3.88 o
   1   4  17      214.96      233.21      4.61 o
   2   4  17        4.89       11.63      1.97 o
   3   4  17        1.89        1.10      1.78 o
   4   4  17        2.24        4.25      2.01 o
   5   4  17        8.53        5.01      2.05 o
  -4   5  17       12.60        6.31      3.73 o
  -3   5  17      100.51      101.88      6.09 o
  -2   5  17       16.02       25.82      2.70 o
  -1   5  17       10.42        8.91      1.87 o
   0   5  17      638.34      600.28     10.01 o
   1   5  17        2.11       -0.27      1.35 o
   2   5  17        3.10        3.14      1.75 o
   3   5  17        8.30        7.46      2.06 o
   4   5  17       33.61       37.02      4.67 o
  -4   6  17        0.03       -3.04      3.04 o
  -3   6  17       16.70       16.68      3.62 o
  -2   6  17        0.02       -0.65      1.96 o
  -1   6  17       99.36       94.15      4.08 o
   0   6  17      194.19      211.58      5.31 o
   1   6  17        9.10        5.29      1.85 o
   2   6  17       20.05       32.58      3.02 o
   3   6  17        0.67        2.06      2.21 o
   4   6  17       28.25       26.27      3.08 o
  -4   7  17       14.58       21.04      4.46 o
  -3   7  17       19.05       18.77      5.08 o
  -2   7  17        0.02       -1.56      2.01 o
  -1   7  17        5.96        8.21      2.57 o
   0   7  17        0.38       -1.70      1.70 o
   1   7  17        0.38        3.76      2.08 o
   2   7  17       18.01       15.09      2.67 o
   3   7  17        5.12        3.51      2.43 o
   4   7  17        1.26       -0.30      2.43 o
  -3   8  17        2.15        3.12      3.46 o
  -2   8  17       30.69       33.74      3.82 o
  -1   8  17       15.87       14.93      2.75 o
   0   8  17        0.22       -1.40      1.94 o
   1   8  17        0.04       -2.39      2.39 o
   2   8  17        3.50        6.04      2.55 o
   3   8  17        1.77        2.81      2.55 o
  -3   9  17       10.80       15.49      4.44 o
  -2   9  17      115.41      120.29      7.50 o
  -1   9  17       33.38       27.46      3.74 o
   0   9  17       10.26        8.45      3.01 o
   1   9  17        8.18        7.28      3.21 o
   2   9  17        7.78        6.07      2.75 o
   3   9  17        1.32        5.12      2.84 o
  -2  10  17        2.19        4.70      3.89 o
  -1  10  17       34.62       28.94      3.49 o
   0  10  17       36.18       30.02      4.08 o
   1  10  17       55.66       71.40      7.90 o
   2  10  17        5.90        7.54      3.73 o
  -1  11  17        0.94       -2.59      3.45 o
   0  11  17        2.78        2.57      3.93 o
   1  11  17        1.75       -3.43      3.69 o
  -4   0  18      208.92      241.33     12.78 o
  -2   0  18        0.07        1.27      2.27 o
   0   0  18        6.15       12.20      2.23 o
   2   0  18       56.99       49.48      4.52 o
   4   0  18        0.15        0.51      2.29 o
  -5   1  18        0.09       -1.40      3.00 o
  -4   1  18        0.04        1.45      2.83 o
  -3   1  18       46.68       51.12      4.34 o
  -2   1  18       26.01       28.08      2.42 o
  -1   1  18       96.89       89.39      3.00 o
   0   1  18       80.82       95.83      3.06 o
   1   1  18      230.67      227.75      3.91 o
   2   1  18        0.97        1.91      1.47 o
   3   1  18       35.84       28.03      2.15 o
   4   1  18        3.95        5.29      1.92 o
   5   1  18        3.98        0.41      1.84 o
  -5   2  18        8.35        6.44      3.38 o
  -4   2  18        1.45       -0.67      3.27 o
  -3   2  18       21.00       34.81      4.64 o
  -2   2  18       63.89       59.65      3.20 o
  -1   2  18       13.51        9.62      1.68 o
   0   2  18       19.69       21.92      1.85 o
   1   2  18        9.27       17.75      1.61 o
   2   2  18        2.93        3.10      1.53 o
   3   2  18        1.16       -1.10      1.62 o
   4   2  18        9.33        6.34      2.16 o
   5   2  18        0.11       -0.12      1.83 o
  -5   3  18        3.19        1.38      3.26 o
  -4   3  18       37.02       47.47      4.65 o
  -3   3  18       52.65       47.42      5.78 o
  -2   3  18       11.24        5.67      1.94 o
  -1   3  18      176.90      192.59      4.89 o
   0   3  18       82.50       89.19      2.91 o
   1   3  18       72.50       74.05      2.74 o
   2   3  18       13.32        9.99      1.92 o
   3   3  18       17.89       14.69      2.13 o
   4   3  18        1.28        0.13      1.85 o
   5   3  18        2.72       -0.87      1.95 o
  -4   4  18       22.82       31.01      4.30 o
  -3   4  18       21.07       15.79      6.11 o
  -2   4  18       48.80       38.56      2.90 o
  -1   4  18      143.32      142.36      5.78 o
   0   4  18       56.26       45.52      2.40 o
   1   4  18      120.03      135.35      3.59 o
   2   4  18        1.34        4.38      1.78 o
   3   4  18        3.45        4.85      2.01 o
   4   4  18        0.40        3.28      2.03 o
  -4   5  18        6.94        4.05      3.30 o
  -3   5  18        0.52       -1.98      2.67 o
  -2   5  18      213.14      200.62      5.84 o
  -1   5  18       88.76       77.61      3.79 o
   0   5  18       19.82       25.37      2.37 o
   1   5  18       11.61        6.01      1.59 o
   2   5  18        6.09       10.38      2.05 o
   3   5  18       44.24       36.17      2.85 o
   4   5  18        0.01        0.38      2.09 o
  -4   6  18        2.04        0.89      3.39 o
  -3   6  18        0.56        3.86      2.95 o
  -2   6  18       39.73       35.77      3.09 o
  -1   6  18       63.45       53.25      3.41 o
   0   6  18      160.69      172.71      6.28 o
   1   6  18        0.01       -1.84      1.84 o
   2   6  18        0.65        0.31      2.08 o
   3   6  18        3.66        6.00      2.47 o
   4   6  18        0.46       -2.28      2.31 o
  -4   7  18        0.26       -0.18      3.38 o
  -3   7  18      140.72      156.70      8.01 o
  -2   7  18       37.86       26.96      4.13 o
  -1   7  18       82.21      101.23      4.50 o
   0   7  18       71.90       76.48      3.61 o
   1   7  18        9.95       16.04      3.04 o
   2   7  18       48.27       42.08      3.52 o
   3   7  18       26.00       30.49      3.29 o
   4   7  18        5.86        3.70      2.67 o
  -3   8  18        4.78       12.78      4.04 o
  -2   8  18        5.22        5.43      2.82 o
  -1   8  18       46.18       47.62      4.83 o
   0   8  18       22.88       40.88      3.39 o
   1   8  18       61.87       67.86      6.15 o
   2   8  18       18.73       18.82      3.09 o
   3   8  18       11.88       12.42      2.94 o
  -3   9  18        0.08        0.32      3.78 o
  -2   9  18        5.72       10.00      4.13 o
  -1   9  18       44.43       45.56      3.81 o
   0   9  18       27.63       39.04      5.65 o
   1   9  18      115.81      113.38      7.83 o
   2   9  18        1.04       -2.34      2.34 o
   3   9  18        7.32       12.28      3.11 o
  -2  10  18        8.21        4.69      4.08 o
  -1  10  18       10.11       10.68      3.03 o
   0  10  18       95.37       88.58      7.16 o
   1  10  18      107.91      142.28      8.39 o
   2  10  18        0.94        3.58      3.07 o
  -1  11  18        1.65       -0.75      3.76 o
   0  11  18       15.70        6.93      4.22 o
   1  11  18       11.57       15.94      4.81 o
  -5   0  19        6.95        3.97      4.72 o
  -3   0  19      131.20      118.18      8.74 o
  -1   0  19      225.76      236.23      6.93 o
   1   0  19       97.78      114.30      6.06 o
   3   0  19        6.67        6.41      2.47 o
   5   0  19       16.46       18.43      6.23 o
  -5   1  19        0.04       -3.06      3.12 o
  -4   1  19        0.11        1.79      2.95 o
  -3   1  19       22.18       14.32      3.26 o
  -2   1  19       30.10       33.13      3.34 o
  -1   1  19       36.05       34.00      2.41 o
   0   1  19      137.98      125.30      3.55 o
   1   1  19        5.97        4.25      1.27 o
   2   1  19       33.85       31.57      2.22 o
   3   1  19        0.00       -0.57      1.52 o
   4   1  19       17.86       19.51      2.91 o
   5   1  19        3.37        6.06      2.09 o
  -5   2  19        0.03       -2.79      3.45 o
  -4   2  19        0.87       -2.72      2.72 o
  -3   2  19        0.97        1.45      2.76 o
  -2   2  19       62.32       54.05      3.17 o
  -1   2  19        7.66       11.33      1.80 o
   0   2  19      169.35      198.47      5.62 o
   1   2  19      166.57      164.54      3.94 o
   2   2  19       36.65       38.26      2.42 o
   3   2  19        1.20        0.93      1.77 o
   4   2  19        4.39        3.89      1.90 o
   5   2  19        5.11       11.46      5.17 o
  -4   3  19       34.75       29.52      4.17 o
  -3   3  19       49.04       48.59      4.90 o
  -2   3  19       11.32        4.07      1.96 o
  -1   3  19      464.59      463.64      8.40 o
   0   3  19        3.15        1.01      1.42 o
   1   3  19      149.24      122.46      3.77 o
   2   3  19        0.06        0.31      2.03 o
   3   3  19        8.47       16.86      2.28 o
   4   3  19        5.69        8.14      2.15 o
  -4   4  19        9.65       19.10      3.87 o
  -3   4  19      100.30       78.32      5.62 o
  -2   4  19        3.31        1.79      3.36 o
  -1   4  19       71.01       60.32      4.03 o
   0   4  19       31.10       43.71      2.44 o
   1   4  19      116.30      145.79      3.77 o
   2   4  19       97.10       75.89      3.90 o
   3   4  19       21.31       31.26      3.94 o
   4   4  19       10.68       11.24      2.18 o
  -4   5  19        0.55        2.12      3.46 o
  -3   5  19        9.51        6.06      3.12 o
  -2   5  19       23.41       26.17      3.12 o
  -1   5  19      181.28      165.71      5.25 o
   0   5  19       65.55       55.10      3.01 o
   1   5  19       70.55       71.09      3.79 o
   2   5  19        0.32       -1.73      1.73 o
   3   5  19        1.76        3.92      2.08 o
   4   5  19       23.31       20.43      2.68 o
  -4   6  19       15.49        6.14      3.69 o
  -3   6  19        3.98        3.76      6.41 o
  -2   6  19        2.62        0.01      2.07 o
  -1   6  19        3.71        1.09      2.04 o
   0   6  19        1.42        0.66      1.80 o
   1   6  19       16.21       16.74      3.17 o
   2   6  19       45.98       47.63      3.58 o
   3   6  19        2.97        2.08      2.40 o
   4   6  19        0.84       -2.37      2.37 o
  -3   7  19        6.21        7.81      3.71 o
  -2   7  19       71.82       81.17      4.99 o
  -1   7  19        1.69        0.06      2.11 o
   0   7  19       16.28        9.94      2.42 o
   1   7  19       12.55        3.60      2.69 o
   2   7  19        0.54        1.73      2.35 o
   3   7  19        4.41        1.64      2.58 o
  -3   8  19        2.23        5.41      6.15 o
  -2   8  19       61.05       60.87      5.04 o
  -1   8  19        0.38       -2.16      2.16 o
   0   8  19        7.45        8.82      2.92 o
   1   8  19        4.72        5.47      2.98 o
   2   8  19        6.14        2.65      2.57 o
   3   8  19        8.90       11.45      2.97 o
  -2   9  19       44.39       53.73      6.48 o
  -1   9  19        2.95        5.92      2.63 o
   0   9  19       11.94        9.53      3.28 o
   1   9  19        4.96        4.36      3.89 o
   2   9  19        2.75        5.44      2.82 o
  -2  10  19       26.64       34.08      7.30 o
  -1  10  19        0.43       -2.55      2.99 o
   0  10  19       29.12       40.10      6.95 o
   1  10  19       21.85       18.74      4.63 o
   2  10  19        4.82        7.15      6.03 o
  -4   0  20       19.93        4.59      4.59 o
  -2   0  20       11.15        5.31      2.73 o
   0   0  20       30.37       38.04      4.06 o
   2   0  20        5.29        5.23      2.41 o
   4   0  20       13.23        8.81      2.87 o
  -4   1  20       32.28       39.40      4.64 o
  -3   1  20      138.42      137.76      9.10 o
  -2   1  20      134.66      134.85      4.63 o
  -1   1  20       13.12       12.61      1.84 o
   0   1  20        8.69       12.42      1.77 o
   1   1  20        3.15        2.29      1.27 o
   2   1  20        1.33       -1.23      1.52 o
   3   1  20        4.07        0.92      1.69 o
   4   1  20       12.71       13.30      2.27 o
  -4   2  20        0.02       -2.02      2.65 o
  -3   2  20        5.90       13.00      3.46 o
  -2   2  20       13.26        6.96      2.33 o
  -1   2  20       23.58       25.75      2.21 o
   0   2  20        1.79        6.13      2.46 o
   1   2  20        1.69        2.26      1.83 o
   2   2  20       45.10       55.00      3.24 o
   3   2  20        0.03       -1.18      1.71 o
   4   2  20       26.35       30.30      2.69 o
  -4   3  20        7.02        7.03      3.37 o
  -3   3  20       13.11        6.03      3.23 o
  -2   3  20        0.13       -1.35      1.81 o
  -1   3  20      107.17      122.78      5.33 o
   0   3  20       98.25      112.06      4.17 o
   1   3  20        8.42       10.38      1.73 o
   2   3  20       58.81       47.18      3.85 o
   3   3  20        0.10       -0.72      1.81 o
   4   3  20        1.96        2.35      2.08 o
  -4   4  20       31.77       48.93      5.12 o
  -3   4  20        0.58       -1.91      2.73 o
  -2   4  20       94.63      102.84      4.40 o
  -1   4  20        8.00       15.38      2.36 o
   0   4  20       10.08       11.62      2.05 o
   1   4  20       35.95       28.39      2.40 o
   2   4  20        2.21        1.07      1.86 o
   3   4  20        7.96       10.17      2.27 o
   4   4  20        6.28       10.38      2.40 o
  -4   5  20       35.35       40.50      5.19 o
  -3   5  20        4.75        3.65      3.24 o
  -2   5  20       73.93       86.50      4.29 o
  -1   5  20       26.33       28.63      2.85 o
   0   5  20       20.41       26.34      3.46 o
   1   5  20      161.54      178.08      6.65 o
   2   5  20       19.93       14.72      2.32 o
   3   5  20        4.99        7.15      2.22 o
   4   5  20        0.28       -0.71      2.22 o
  -4   6  20       26.29       31.88      5.08 o
  -3   6  20        4.14        3.97      5.87 o
  -2   6  20       62.25       73.19      4.15 o
  -1   6  20       25.41       26.35      2.89 o
   0   6  20       43.37       50.36      3.16 o
   1   6  20       13.29       14.74      3.71 o
   2   6  20        0.02        1.43      2.28 o
   3   6  20        0.07        1.23      2.40 o
   4   6  20        2.02       -4.59      5.94 o
  -3   7  20       15.76       17.77      4.38 o
  -2   7  20       26.84       19.57      3.35 o
  -1   7  20       51.82       60.02      3.90 o
   0   7  20        1.43       -2.02      2.02 o
   1   7  20        2.83        4.11      2.82 o
   2   7  20       24.16       17.99      3.05 o
   3   7  20        1.32        1.04      2.59 o
  -3   8  20       24.39       26.06      4.86 o
  -2   8  20        0.99       -4.84      6.25 o
  -1   8  20       34.77       45.95      3.70 o
   0   8  20       48.49       68.30      6.18 o
   1   8  20       17.09       19.52      3.73 o
   2   8  20        8.27       12.83      2.97 o
   3   8  20        1.16        4.20      3.09 o
  -2   9  20       30.84       43.81      5.64 o
  -1   9  20      162.42      156.61      6.20 o
   0   9  20       42.57       50.29      6.03 o
   1   9  20        8.21        0.51      3.77 o
   2   9  20        0.51       -1.45      2.63 o
  -1  10  20       35.94       46.98      5.93 o
   0  10  20       13.59       13.05      4.50 o
   1  10  20       10.20       15.64      4.65 o
  -3   0  21       37.01       31.89      6.09 o
  -1   0  21        0.61       -1.72      3.92 o
   1   0  21       14.98       20.96      2.43 o
   3   0  21        4.06        1.06      2.52 o
  -4   1  21       19.59       18.16      4.00 o
  -3   1  21        0.98        0.38      3.80 o
  -2   1  21      165.81      183.65      5.57 o
  -1   1  21       27.22       32.38      2.71 o
   0   1  21       88.81       74.89      3.03 o
   1   1  21        3.39       -0.19      1.25 o
   2   1  21       15.52       14.50      2.05 o
   3   1  21       31.11       28.65      3.07 o
   4   1  21       10.68        8.83      2.19 o
  -4   2  21        1.84        1.29      3.16 o
  -3   2  21       20.27       21.51      3.90 o
  -2   2  21        3.72        2.36      1.93 o
  -1   2  21       35.04       29.78      2.66 o
   0   2  21       28.57       37.29      2.33 o
   1   2  21        2.75        2.59      1.63 o
   2   2  21       44.65       48.13      2.80 o
   3   2  21        8.48        9.54      2.14 o
   4   2  21        4.37        4.91      2.20 o
  -4   3  21        6.98        0.55      5.58 o
  -3   3  21       57.20       62.68      5.97 o
  -2   3  21        9.21       11.43      2.37 o
  -1   3  21       13.18        7.96      2.14 o
   0   3  21        4.12        7.86      1.70 o
   1   3  21      285.46      245.45      6.41 o
   2   3  21       15.49       20.92      2.76 o
   3   3  21       23.37       19.38      2.55 o
   4   3  21        1.61       -1.29      2.02 o
  -4   4  21        6.63       12.50      3.97 o
  -3   4  21        1.05       -1.58      2.96 o
  -2   4  21       21.74       20.76      2.76 o
  -1   4  21        1.03        1.52      1.94 o
   0   4  21       60.49       68.46      3.61 o
   1   4  21       99.73       96.30      4.77 o
   2   4  21        3.46       -0.64      1.85 o
   3   4  21        2.44        0.47      2.07 o
   4   4  21        0.03       -2.05      2.05 o
  -4   5  21        5.85        2.85      3.73 o
  -3   5  21       42.70       26.59      5.36 o
  -2   5  21        2.59        9.49      2.51 o
  -1   5  21       78.92       69.01      3.89 o
   0   5  21       48.87       54.38      3.49 o
   1   5  21       19.97       22.10      3.40 o
   2   5  21        2.17        4.05      2.43 o
   3   5  21        3.34        3.47      2.24 o
   4   5  21        7.37        2.62      2.39 o
  -3   6  21        4.56        8.31      3.72 o
  -2   6  21        4.96        7.63      2.59 o
  -1   6  21       14.61       17.40      2.74 o
   0   6  21        0.52        0.27      2.08 o
   1   6  21        2.03        2.09      2.74 o
   2   6  21        0.54       -2.23      2.23 o
   3   6  21        0.06       -0.12      2.44 o
  -3   7  21        0.09       -2.16      3.46 o
  -2   7  21       29.53       28.52      6.74 o
  -1   7  21       16.63       15.67      2.88 o
   0   7  21        0.62       -2.37      2.37 o
   1   7  21        0.99       -2.67      2.67 o
   2   7  21        0.21        2.04      3.01 o
   3   7  21        0.05        0.30      2.56 o
  -2   8  21       20.66       16.52      4.28 o
  -1   8  21        1.58        2.24      2.48 o
   0   8  21        3.13       -1.01      3.50 o
   1   8  21        0.08       -3.15      3.15 o
   2   8  21        2.88        2.71      2.73 o
  -2   9  21        4.03        6.71      4.09 o
  -1   9  21        9.29        9.21      3.48 o
   0   9  21        0.36        2.83      3.90 o
   1   9  21        0.10       -3.02      3.65 o
   2   9  21        0.00       -2.64      2.64 o
   0  10  21        8.87       14.11      4.72 o
  -4   0  22       17.55       19.04      5.90 o
  -2   0  22       67.94       64.52      5.28 o
   0   0  22       74.77       71.03      4.30 o
   2   0  22        9.69        6.65      2.75 o
   4   0  22        2.77        1.06      2.83 o
  -4   1  22        1.03        1.76      3.24 o
  -3   1  22        5.70       11.72      7.08 o
  -2   1  22       21.14       28.38      3.16 o
  -1   1  22       35.93       36.10      2.89 o
   0   1  22        7.28        6.62      1.75 o
   1   1  22        0.39       -0.67      1.65 o
   2   1  22       11.22        9.39      2.04 o
   3   1  22        5.98        9.30      2.09 o
   4   1  22        4.95        0.90      2.19 o
  -4   2  22        1.00       -1.47      4.57 o
  -3   2  22       27.72       36.66      4.54 o
  -2   2  22       61.32       61.67      3.67 o
  -1   2  22        0.09       -0.25      1.76 o
   0   2  22       25.07       30.54      2.13 o
   1   2  22        0.16        2.31      1.88 o
   2   2  22       57.91       57.25      3.05 o
   3   2  22        1.62        0.41      2.03 o
   4   2  22        6.83        6.15      2.34 o
  -4   3  22       10.05       12.80      6.80 o
  -3   3  22        3.84        2.61      3.13 o
  -2   3  22        3.18        3.37      2.22 o
  -1   3  22       10.22        5.16      2.10 o
   0   3  22        2.12        3.72      1.61 o
   1   3  22       17.02       27.77      2.85 o
   2   3  22       31.03       35.08      2.89 o
   3   3  22        0.31       -0.95      2.03 o
   4   3  22        0.05       -2.07      2.07 o
  -4   4  22        0.18        2.15      5.16 o
  -3   4  22        7.94        0.00      3.11 o
  -2   4  22       26.96       24.39      3.02 o
  -1   4  22       18.45       22.70      4.47 o
   0   4  22      211.28      232.04      5.86 o
   1   4  22       19.50       32.79      3.66 o
   2   4  22       11.37       15.95      2.46 o
   3   4  22        0.02        0.60      2.07 o
   4   4  22        0.05       -1.59      2.20 o
  -3   5  22       11.74        8.09      3.70 o
  -2   5  22       82.57       90.74      5.68 o
  -1   5  22        0.24       -1.86      2.03 o
   0   5  22       69.41       66.81      3.88 o
   1   5  22       35.95       42.21      5.10 o
   2   5  22        8.06        3.44      2.50 o
   3   5  22        1.35       -0.16      2.38 o
  -3   6  22       24.25       28.57      4.83 o
  -2   6  22       55.51       59.69      6.06 o
  -1   6  22       49.21       61.84      4.43 o
   0   6  22       27.50       29.83      3.65 o
   1   6  22       16.68       18.00      3.44 o
   2   6  22        7.38        8.31      2.75 o
   3   6  22        0.32       -0.38      2.51 o
  -3   7  22       32.51       30.30      5.03 o
  -2   7  22        3.54        1.25      3.32 o
  -1   7  22       19.84       27.04      4.29 o
   0   7  22       27.27       27.44      4.58 o
   1   7  22        0.27       -2.66      2.66 o
   2   7  22        1.75       -0.12      2.52 o
   3   7  22        3.58        0.49      2.77 o
  -2   8  22        2.04        0.56      3.77 o
  -1   8  22       24.17       31.36      3.85 o
   0   8  22       12.02       14.94      4.48 o
   1   8  22        9.07        3.89      3.85 o
   2   8  22        8.57       10.54      3.11 o
  -1   9  22       32.56       30.17      4.37 o
   0   9  22        3.26        7.29      4.65 o
   1   9  22       15.14       18.75      4.87 o
  -3   0  23        2.95        2.54      4.72 o
  -1   0  23       89.59      108.36     10.07 o
   1   0  23       27.61       32.27      3.59 o
   3   0  23       13.32       11.71      3.35 o
  -4   1  23       27.90       24.84      4.58 o
  -3   1  23       70.53       82.76      6.20 o
  -2   1  23        2.57        3.53      2.22 o
  -1   1  23       23.84       20.29      4.23 o
   0   1  23       12.29        7.91      1.71 o
   1   1  23       13.10       15.99      2.16 o
   2   1  23        1.47       -1.77      1.77 o
   3   1  23       11.11        9.32      2.17 o
   4   1  23        0.39        1.56      2.22 o
  -4   2  23        0.11       -0.73      3.38 o
  -3   2  23        0.91        2.14      3.29 o
  -2   2  23      124.26      127.44      5.04 o
  -1   2  23        9.46       10.81      2.47 o
   0   2  23       47.61       49.54      2.57 o
   1   2  23       10.43        9.78      2.05 o
   2   2  23       18.24       16.27      2.30 o
   3   2  23       24.99       24.39      3.65 o
   4   2  23        0.52       -1.42      3.71 o
  -4   3  23        9.46        5.49      3.69 o
  -3   3  23       14.29        6.13      3.76 o
  -2   3  23       44.10       36.47      3.37 o
  -1   3  23       17.96       24.02      2.79 o
   0   3  23       22.12       29.17      2.70 o
   1   3  23        0.67       -1.48      2.27 o
   2   3  23       18.70       34.49      3.21 o
   3   3  23        9.34        8.52      2.33 o
   4   3  23        0.00       -1.21      4.91 o
  -3   4  23       14.91       18.66      4.11 o
  -2   4  23       22.91       21.65      3.77 o
  -1   4  23      117.17      121.51      5.63 o
   0   4  23       41.47       48.51      4.30 o
   1   4  23        0.03       -0.10      3.19 o
   2   4  23       10.06        1.97      2.45 o
   3   4  23        0.94        0.04      2.21 o
  -3   5  23       12.55        5.02      3.73 o
  -2   5  23        0.75        0.93      3.24 o
  -1   5  23       36.37       38.56      3.40 o
   0   5  23      125.87      107.96      5.54 o
   1   5  23        0.20       -2.56      2.56 o
   2   5  23        5.52        0.73      2.50 o
   3   5  23        0.35       -1.63      2.50 o
  -3   6  23        4.37       -3.50      3.50 o
  -2   6  23       18.17       18.61      5.71 o
  -1   6  23       67.32       74.73      4.38 o
   0   6  23        2.95        2.49      3.40 o
   1   6  23       17.38       17.82      3.58 o
   2   6  23        3.34        2.18      2.66 o
   3   6  23        0.10        0.24      2.92 o
  -2   7  23       30.27       32.04      4.95 o
  -1   7  23        7.98        8.13      2.82 o
   0   7  23        3.75        4.37      3.79 o
   1   7  23        1.15       -3.24      3.24 o
   2   7  23        0.94        1.57      2.70 o
  -2   8  23        1.69        1.03      3.74 o
  -1   8  23       17.43       21.84      4.00 o
   0   8  23        0.65       -1.63      3.46 o
   1   8  23        3.72       -4.28      6.31 o
   2   8  23       28.25       19.67      7.62 o
   0   9  23        1.15       -0.96      3.74 o
  -4   0  24       11.53        9.36      5.76 o
  -2   0  24       29.76       36.56      4.67 o
   0   0  24        7.47        8.26      2.75 o
   2   0  24        0.58       -2.25      2.57 o
   4   0  24        1.96       10.27      7.07 o
  -4   1  24        4.97       -2.08      3.45 o
  -3   1  24       48.97       53.40     13.82 o
  -2   1  24        4.61        6.24      2.44 o
  -1   1  24       10.23        6.87      2.47 o
   0   1  24       26.25       34.71      2.37 o
   1   1  24       25.86       31.03      3.06 o
   2   1  24       10.26        2.92      2.01 o
   3   1  24        3.32        3.17      2.10 o
  -3   2  24        7.34       14.43      3.94 o
  -2   2  24       21.69       30.13      4.26 o
  -1   2  24       24.79       32.06      3.07 o
   0   2  24        0.02       -1.55      1.60 o
   1   2  24        1.84        4.17      1.93 o
   2   2  24        1.53        2.02      2.02 o
   3   2  24        0.19       -1.28      2.17 o
  -3   3  24        1.21        2.56      3.54 o
  -2   3  24       45.63       47.16      3.70 o
  -1   3  24        4.93        6.46      2.37 o
   0   3  24        0.45        0.19      2.03 o
   1   3  24        5.27       12.39      3.06 o
   2   3  24       66.35       74.99      3.89 o
   3   3  24        0.10       -0.39      2.55 o
  -3   4  24       55.17       58.74      5.83 o
  -2   4  24        0.40        0.61      2.30 o
  -1   4  24        3.97        7.32      2.69 o
   0   4  24        4.32        4.24      3.12 o
   1   4  24        0.71        2.24      3.10 o
   2   4  24       11.48        9.89      3.72 o
   3   4  24        0.01       -2.48      2.48 o
  -3   5  24        5.45        7.44      3.95 o
  -2   5  24       12.50        8.13      3.19 o
  -1   5  24       77.13       74.46      4.35 o
   0   5  24       17.98       16.33      4.18 o
   1   5  24        0.96        4.18      4.76 o
   2   5  24        0.39        2.14      2.52 o
   3   5  24        1.46        0.81      2.67 o
  -2   6  24        5.85        0.71      3.57 o
  -1   6  24        1.33        4.80      2.61 o
   0   6  24        8.39       11.97      4.01 o
   1   6  24        5.00        5.05      3.04 o
   2   6  24        0.13        2.08      2.67 o
  -2   7  24        4.39        1.33      3.75 o
  -1   7  24       10.22        9.78      3.83 o
   0   7  24       13.44        7.90      4.01 o
   1   7  24        4.66        6.18      3.89 o
   2   7  24        0.12        2.80      2.97 o
  -1   8  24       26.92       35.62      4.54 o
   0   8  24       32.58       32.39      5.34 o
   1   8  24        2.78        5.79      4.04 o
  -3   0  25        0.67        2.78      4.88 o
  -1   0  25       27.63       35.14      6.14 o
   1   0  25       45.73       35.73      3.94 o
   3   0  25        3.30        5.31      3.22 o
  -3   1  25        1.48        0.66      3.51 o
  -2   1  25        5.78        3.98      2.47 o
  -1   1  25        1.57       -2.06      2.06 o
   0   1  25        5.26        1.16      2.09 o
   1   1  25        0.52       -1.79      1.79 o
   2   1  25        6.13        4.03      2.14 o
   3   1  25        3.70        3.08      2.17 o
  -3   2  25        9.12        9.36      3.92 o
  -2   2  25       12.22       12.89      2.73 o
  -1   2  25       68.64       73.28      4.22 o
   0   2  25        6.75        4.65      3.31 o
   1   2  25        4.30        3.95      2.00 o
   2   2  25       13.79       10.25      2.35 o
   3   2  25       13.66       13.71      2.64 o
  -3   3  25       12.26       13.48      4.54 o
  -2   3  25        0.25        2.86      2.41 o
  -1   3  25        6.21        5.99      2.48 o
   0   3  25        3.30       -1.02      3.08 o
   1   3  25        5.94        5.51      2.74 o
   2   3  25        1.41        4.40      2.55 o
   3   3  25        1.01       -0.43      2.30 o
  -3   4  25       21.93       30.16      5.89 o
  -2   4  25       43.12       43.26      4.35 o
  -1   4  25        9.19       14.36      2.82 o
   0   4  25        3.89        5.16      3.63 o
   1   4  25       52.21       63.60      4.85 o
   2   4  25        1.02       -0.05      2.57 o
   3   4  25        5.50        4.22      2.84 o
  -2   5  25        0.00       -3.21      3.23 o
  -1   5  25       15.42       16.92      2.81 o
   0   5  25       11.58       15.37      4.23 o
   1   5  25        0.26       -2.71      2.79 o
   2   5  25        6.32        0.98      2.61 o
  -2   6  25        0.42        3.53      3.70 o
  -1   6  25       18.97       21.25      3.88 o
   0   6  25       28.98       32.49      4.96 o
   1   6  25        6.43       10.82      4.16 o
   2   6  25        0.46        1.05      2.72 o
  -1   7  25        1.13        1.98      3.10 o
   0   7  25        9.82        7.33      4.19 o
   1   7  25        0.29       -1.71      3.68 o
  -2   0  26       25.64       26.33      6.79 o
   0   0  26        0.93        5.41      4.73 o
   2   0  26        0.07        1.25      3.02 o
  -3   1  26       20.88       21.24      4.73 o
  -2   1  26        1.21       -2.11      2.30 o
  -1   1  26       13.68        9.35      2.63 o
   0   1  26        4.89        3.04      2.59 o
   1   1  26        1.14       -1.93      1.94 o
   2   1  26        1.33        2.34      2.12 o
   3   1  26        0.33       -0.71      2.22 o
  -3   2  26        7.86       11.21      4.17 o
  -2   2  26        0.28        1.88      2.48 o
  -1   2  26        4.42        1.87      2.27 o
   0   2  26        2.34        7.17      3.55 o
   1   2  26        4.94        0.00      2.24 o
   2   2  26       20.00       15.71      2.72 o
   3   2  26       10.64       12.78      2.72 o
  -3   3  26       12.29        8.94      3.99 o
  -2   3  26        0.67       -3.19      3.19 o
  -1   3  26        6.75        0.37      2.36 o
   0   3  26       11.25       17.68      4.29 o
   1   3  26        0.31       -0.51      2.70 o
   2   3  26        1.17       -2.41      2.41 o
   3   3  26        0.24       -2.54      2.54 o
  -2   4  26        4.94        1.65      3.52 o
  -1   4  26       61.11       74.74      4.52 o
   0   4  26       10.06        7.61      3.90 o
   1   4  26       23.05       23.41      4.71 o
   2   4  26       15.69        7.20      2.88 o
  -2   5  26       15.38       14.73      4.25 o
  -1   5  26        3.94        3.60      3.31 o
   0   5  26        4.97        5.70      4.00 o
   1   5  26       19.76       13.00      4.28 o
   2   5  26        6.35       10.26      5.04 o
  -1   6  26        0.01       -0.65      2.95 o
   0   6  26       11.81        8.78      4.13 o
   1   6  26        7.18        4.13      3.94 o
   0   7  26        1.17        0.10      4.10 o
  -3   0  27       18.39       23.58      6.89 o
  -1   0  27       34.12       27.76      4.77 o
   1   0  27       19.00       19.47      3.70 o
  -3   1  27        0.52        1.73      3.74 o
  -2   1  27       21.71       14.74      4.72 o
  -1   1  27        6.39        8.93      2.70 o
   0   1  27        0.64        2.66      3.41 o
   1   1  27        1.09        0.95      2.09 o
   2   1  27        0.88        1.69      2.60 o
  -2   2  27       57.99       87.63      9.80 o
  -1   2  27        9.36        8.81      3.56 o
   0   2  27        8.40        4.50      5.57 o
   1   2  27        6.41        6.48      2.75 o
   2   2  27        2.49        3.01      2.73 o
  -2   3  27        2.86        3.21      3.76 o
  -1   3  27        0.24       -1.88      2.30 o
   0   3  27       20.47       23.44      4.68 o
   1   3  27        3.49        3.59      2.99 o
   2   3  27        0.02        1.69      2.65 o
  -2   4  27       24.99       35.61      8.92 o
  -1   4  27        3.79        3.06      3.11 o
   0   4  27        0.28       -1.12      3.38 o
   1   4  27        4.25        3.98      2.97 o
   2   4  27        1.70        1.13      2.79 o
  -1   5  27       11.95       16.42      3.75 o
   0   5  27       66.98       70.35      6.76 o
   1   5  27       14.70       19.45      6.65 o
  -1   6  27        3.74       -4.13      5.26 o
   0   6  27        1.14        2.03      3.99 o
  -2   0  28        8.53        5.52      5.56 o
   0   0  28        0.03       -2.54      3.38 o
   2   0  28       19.17       26.87      4.20 o
  -2   1  28        0.18       -3.45      3.45 o
  -1   1  28        3.49       -2.88      2.88 o
   0   1  28        0.74       -3.20      3.20 o
   1   1  28        0.10       -2.74      2.74 o
   2   1  28        2.43        2.76      2.37 o
  -2   2  28       31.75       46.85      5.72 o
  -1   2  28       31.88       40.60      4.47 o
   0   2  28       19.96       19.75      7.80 o
   1   2  28        5.33        2.95      3.02 o
   2   2  28        0.47        1.02      2.67 o
  -2   3  28        1.46        0.65      5.19 o
  -1   3  28        3.05        4.58      3.99 o
   0   3  28        0.02       -0.22      3.64 o
   1   3  28        0.02        1.09      3.00 o
   2   3  28        0.59       -0.94      2.66 o
  -1   4  28       25.32       28.67      5.25 o
   0   4  28        1.33       -1.31      3.63 o
   1   4  28        2.95       -2.78      2.78 o
  -1   5  28        2.24        0.20      4.05 o
   0   5  28        0.26        3.50      8.81 o
  -1   0  29       19.80       21.82      6.93 o
   1   0  29        6.24        5.84      4.11 o
  -1   1  29        0.24       -2.03      3.72 o
   0   1  29        5.23        4.41      3.08 o
   1   1  29        0.89       -2.90      2.90 o
  -1   2  29        1.12        2.91      3.96 o
   0   2  29        0.20        0.91      5.68 o
   1   2  29        0.89       -1.89      3.00 o
  -1   3  29        4.94        7.74      4.25 o
   0   3  29        0.36       -4.66      4.66 o
   1   3  29        3.04        3.23      4.84 o
   0   4  29       33.00       44.29     10.45 o
   0   0  30        3.03        9.94      6.20 o
   0   1  30        5.14       -0.31      3.14 o
   0   2  30        0.99        0.72      3.81 o
 
